# Supplementary material for: Uncovering disease-related multicellular pathway modules on large-scale single-cell transcriptomes with scPAFA
Source: Commun Biol. 2024 Nov 16;7:1523. doi: 10.1038/s42003-024-07238-7 (PMC11569158; doi:10.1038/s42003-024-07238-7)
Supplement: Supplementary file 4 — Supplementary Data 1 [file 42003_2024_7238_MOESM4_ESM.xlsx]

## Sheet: sheet1
Supplementary Data 1. Benchmarking the runtime, memory usage and score similarity of scPAFA and other methods
Comparing scPAFA ('fast_ucell' and 'fast_score_genes') with other PAS calculation methods on the CRC dataset.
CRC dataset	Ucell_time (minutes)	Ucell_Mem (GB)	fast_Ucell_time (minutes)	fast_Ucell_Mem (GB)	AUcell_time (minutes)	AUcell_Mem (GB)	score_genes_time (minutes)	score_genes_Mem (GB)	fast_score_genes_time (minutes)	fast_score_genes_Mem (GB)
100k	22.3	43.18	5.91	32.66	29.89	23.4	136.34	4.77	6.76	24.34
200k	58.63	54.47	10.91	47.5	58.96	29.37	267.88	9.15	12.92	32.38
371.223K	164.63	71.58	20	64.22	110.2	38.82	493.03	17.01	23.79	41.16
Comparing scPAFA ('fast_ucell' and 'fast_score_genes') with other PAS calculation methods on the lupus dataset.
lupus dataset	Ucell_time (minutes)	Ucell_Mem (GB)	fast_Ucell_time (minutes)	fast_Ucell_Mem (GB)	AUcell_time (minutes)	AUcell_Mem (GB)	score_genes_time (minutes)	score_genes_Mem (GB)	fast_score_genes_time (minutes)	fast_score_genes_Mem (GB)
100k	19.14	33.65	3.34	16.54	23.34	20.5	48.8	2.5	2.55	9.72
200k	54.67	38.56	6.3	23.1	45.32	23.3	91.67	4.87	4.91	13.71
500k	217.46	53.19	15.36	35.76	116.66	31.5	223.04	11.63	11.94	21.4
1263.676k	1282.74	124.29	27.05	72.82	308.03	55.22	557.72	29.32	29.9	45.92
The average cosine similarity between scPAFA PAS and AUCll PAS on the CRC dataset and the lupus dataset
mean cosine similarity	fast_ucell vs fast_score_gene	fast_score_gene vs aucell	fast_ucell vs aucell
CRC	0.792562	0.786981	0.96831
lupus	0.601338	0.554336	0.943169
Comparing scPAFA with scPA on the CRC dataset and the lupus data set
	CRC_dataset_time (minutes)	CRC_dataset_mem (GB)	lupus_dataset_time (minutes)	lupus_dataset_mem (GB)
scPA_500	17.08	49.95	19.87	101.6
scPA_1000	103.6	57.69	104.71	106.4
scPA_2000	822.65	73.71	792	120.89
scPAFA	7.92	57.07	15.36	53.36
