# Supplementary material for: Uncovering disease-related multicellular pathway modules on large-scale single-cell transcriptomes with scPAFA
Source: Commun Biol. 2024 Nov 16;7:1523. doi: 10.1038/s42003-024-07238-7 (PMC11569158; doi:10.1038/s42003-024-07238-7)
Supplement: Supplementary file 5 — Supplementary Data 2 [file 42003_2024_7238_MOESM5_ESM.xlsx]

## Sheet: CRC_full_weight_matrix
Supplementary Data 2. Weights matrix of CRC dataset, related to Figure 3a.
	Factor1	Factor2	Factor3	Factor4	Factor5	Factor6	Factor7	Factor8
bioplanet_1529_Endosomal/vacuolar pathway_View_Tumor cE01 (StemTA-like)	0.686277	2.82668	3.05091	-0.0657498	1.71964	4.38197	-0.357975	-1.06424
GAVISH_3CA_MALIGNANT_METAPROGRAM_17_INTERFERON_MHC_II_1_View_Tumor cE01 (StemTA-like)	-1.51892	3.10857	5.21511	-0.320869	-0.715395	2.19369	-0.348167	-1.26877
bioplanet_1105_Chemiosmotic coupling formation of ATP_View_Tumor cE01 (StemTA-like)	3.51954	-3.10126	2.80731	-0.674708	-1.46897	0.263352	-0.262851	-1.04899
bioplanet_1537_Folding of actin by CCT/TriC_View_Tumor cE01 (StemTA-like)	0.0573686	-4.17627	-0.213292	0.804222	-2.01286	3.82115	-0.649345	1.72417
GAVISH_3CA_METAPROGRAM_B_CELLS_METABOLISM_MYC_View_Tumor cE01 (StemTA-like)	0.0607317	-3.23131	1.83309	0.0281394	-2.50811	0.535262	-1.72689	3.69177
bioplanet_321_Bystander B cell activation_View_Tumor cE01 (StemTA-like)	0.323647	3.58819	3.00002	0.117774	-2.01005	1.0252	-0.357319	1.39892
GAVISH_3CA_MALIGNANT_METAPROGRAM_14_EMT_3_View_Tumor cE01 (StemTA-like)	-0.76369	-0.566439	1.92823	1.9303	3.02885	-1.98686	-1.03042	1.41191
bioplanet_801_Respiratory electron transport, ATP biosynthesis by chemiosmotic coupling, and heat production by uncoupling proteins_View_Tumor cE01 (StemTA-like)	4.08399	-2.36528	2.31103	-0.888632	-1.18463	0.535085	0.0142701	-1.99064
bioplanet_211_Eosinophils in the chemokine network of allergy_View_Tumor cE01 (StemTA-like)	0.298696	3.58839	2.93132	0.119848	-1.91558	0.956602	-0.34739	1.29131
GAVISH_3CA_METAPROGRAM_EPITHELIAL_PDAC_RELATED_2_View_Tumor cE01 (StemTA-like)	-0.541071	0.825566	1.78724	-0.117828	2.98435	-1.97876	-0.172743	0.241485
GAVISH_3CA_MALIGNANT_METAPROGRAM_30_PDAC_CLASSICAL_View_Tumor cE01 (StemTA-like)	0.0489909	0.621414	0.965239	-0.386002	1.45984	-1.39435	-0.0949611	-0.515508
GAVISH_3CA_METAPROGRAM_EPITHELIAL_EPI4_View_Tumor cE01 (StemTA-like)	0.0252929	-1.33708	2.68641	-0.552316	2.18417	1.65684	1.14133	0.156503
GAVISH_3CA_METAPROGRAM_FIBROBLASTS_INTERFERON_View_Tumor cE01 (StemTA-like)	-1.73873	1.75297	2.92305	-0.538226	-0.608624	-0.0321707	-0.279757	-1.23693
bioplanet_333_Salmonella infection_View_Tumor cE01 (StemTA-like)	-0.121472	-2.70436	0.936428	2.972	2.5376	0.832166	-0.32763	-2.19521
bioplanet_424_Electron transport reaction in mitochondria_View_Tumor cE01 (StemTA-like)	2.51892	-0.693569	2.18142	-1.07239	-1.08551	-1.45993	0.0586927	-0.707132
bioplanet_303_Allograft rejection_View_Tumor cE01 (StemTA-like)	-0.0648262	2.9979	2.45162	0.186769	-0.590798	2.82497	-0.293361	0.120824
GAVISH_3CA_METAPROGRAM_B_CELLS_RESPIRATION_View_Tumor cE01 (StemTA-like)	0.738836	-2.83569	1.33452	-0.202485	-0.436366	1.47682	-0.254251	-0.292802
GAVISH_3CA_METAPROGRAM_B_CELLS_INTERFERON_View_Tumor cE01 (StemTA-like)	-1.62896	1.17636	2.46161	-0.494528	-0.429546	-0.192508	-0.244579	-1.09961
bioplanet_41_Basic mechanisms of SUMOylation_View_Tumor cE01 (StemTA-like)	-1.06918	-2.00141	-0.465755	2.05435	0.0031727	2.55533	-0.202244	-0.38487
GAVISH_3CA_METAPROGRAM_MACROPHAGES_INTERFERON_View_Tumor cE01 (StemTA-like)	-2.0491	1.15536	2.65382	-0.392519	-0.812367	0.0698896	-0.330885	-1.1173
bioplanet_1276_Proteasome complex_View_Tumor cE01 (StemTA-like)	-0.0574761	-2.55446	1.83	3.65384	-1.48646	1.02101	-1.15491	-2.09721
GAVISH_3CA_METAPROGRAM_EPITHELIAL_STRESS_View_Tumor cE01 (StemTA-like)	1.02904	-0.203947	0.365594	-1.19865	3.01734	1.91071	-0.491381	-0.112881
GAVISH_3CA_MALIGNANT_METAPROGRAM_20_MYC_View_Tumor cE01 (StemTA-like)	0.291772	-2.2759	-0.346626	-0.252637	-2.98143	2.04517	-2.28003	3.80826
GAVISH_3CA_METAPROGRAM_ENDOTHELIAL_INTERFERON_View_Tumor cE01 (StemTA-like)	-1.42464	1.36947	2.41212	-0.456396	-0.474541	-0.32248	-0.240306	-1.05714
GAVISH_3CA_METAPROGRAM_CD8_T_CELLS_INTERFERON_View_Tumor cE01 (StemTA-like)	-1.61423	1.1671	2.20899	-0.619145	-0.30727	-0.228803	-0.209414	-1.33768
GAVISH_3CA_METAPROGRAM_EPITHELIAL_INTERFERON_MHC_View_Tumor cE01 (StemTA-like)	-1.2777	1.88655	2.47015	0.00548746	0.19518	2.0661	-0.958535	0.658444
GAVISH_3CA_METAPROGRAM_MACROPHAGES_STRESS_HSP_View_Tumor cE01 (StemTA-like)	2.02334	-1.08029	0.532165	-0.426923	2.25415	1.84702	-0.419054	0.229745
GAVISH_3CA_MALIGNANT_METAPROGRAM_8_PROTEASOMAL_DEGRADATION_View_Tumor cE01 (StemTA-like)	-0.251823	-2.41886	1.7568	1.50087	-1.71409	1.06592	-0.534082	-0.372658
GAVISH_3CA_MALIGNANT_METAPROGRAM_10_PROTEIN_MATURATION_View_Tumor cE01 (StemTA-like)	0.0174995	-1.14291	1.60012	-0.536891	1.11731	2.031	0.342342	-1.07434
bioplanet_167_Eukaryotic protein translation_View_Tumor cE01 (StemTA-like)	-0.173705	-2.7126	-0.220364	-0.138523	-0.417681	1.93699	-0.480293	1.3421
GAVISH_3CA_METAPROGRAM_CD8_T_CELLS_GLYCOLYSIS_MYC_View_Tumor cE01 (StemTA-like)	1.49767	-2.26797	1.05502	0.122078	-2.08924	0.587278	-0.511499	2.80142
GAVISH_3CA_MALIGNANT_METAPROGRAM_21_RESPIRATION_View_Tumor cE01 (StemTA-like)	0.696588	-2.27438	0.851997	0.0532654	-0.378283	1.55043	-0.351226	-0.87412
GAVISH_3CA_METAPROGRAM_CD4_T_CELLS_GLYCOLYSIS_MYC_View_Tumor cE01 (StemTA-like)	0.195125	-2.45523	0.306639	0.0809207	-2.25509	1.01464	-0.887946	2.72323
bioplanet_250_Spliceosomal assembly_View_Tumor cE01 (StemTA-like)	-0.500887	-2.57226	-0.303319	0.0971027	-0.981692	2.52128	-1.07657	1.3673
bioplanet_1059_Electron transport chain_View_Tumor cE01 (StemTA-like)	3.67249	-1.82562	1.67989	-1.20172	-1.03846	0.201032	0.165118	-1.91829
bioplanet_304_Graft-versus-host disease_View_Tumor cE01 (StemTA-like)	-0.0662993	2.7715	2.12917	0.122691	-0.565177	2.48226	-0.28183	0.124306
bioplanet_1102_Tricarboxylic acid (TCA) cycle and respiratory electron transport_View_Tumor cE01 (StemTA-like)	3.61599	-1.80518	1.73492	-1.02355	-1.25967	0.246698	-0.0891166	-1.60247
bioplanet_300_Asthma_View_Tumor cE01 (StemTA-like)	-1.03834	2.81739	2.17457	0.46148	-1.68156	0.920099	-0.0871148	0.634001
GAVISH_3CA_METAPROGRAM_CD8_T_CELLS_UNASSIGNED_2_View_Tumor cE01 (StemTA-like)	-0.0667468	-1.30006	1.95901	3.4632	0.653286	-0.883891	-0.925493	0.510302
GAVISH_3CA_MALIGNANT_METAPROGRAM_11_TRANSLATION_INITIATION_View_Tumor cE01 (StemTA-like)	0.0275302	-1.7779	-0.976471	-0.440006	-2.22026	1.65438	-0.114912	2.8804
GAVISH_3CA_METAPROGRAM_MACROPHAGES_MYC_MITOCHONDRIA_View_Tumor cE01 (StemTA-like)	1.35647	-2.10078	0.113813	0.0111881	-2.90366	1.227	-0.719494	2.69934
bioplanet_8_PI3K subunit p85 role in regulation of actin organization and cell migration_View_Tumor cE01 (StemTA-like)	-0.392251	-2.08071	0.719165	2.69285	2.27178	0.602799	-0.156162	-1.79068
GAVISH_3CA_MALIGNANT_METAPROGRAM_3_CELL_CYLCE_HMG_RICH_View_Tumor cE01 (StemTA-like)	0.364774	-2.22062	0.516737	-0.025486	-0.826588	1.25453	-0.237344	1.59702
GAVISH_3CA_MALIGNANT_METAPROGRAM_5_STRESS_View_Tumor cE01 (StemTA-like)	1.1702	-0.01564	0.227304	-0.797157	2.41307	1.67556	-0.679093	0.0127533
bioplanet_243_Internal ribosome entry pathway_View_Tumor cE01 (StemTA-like)	-0.0114191	-1.39701	0.450608	-0.709762	0.662004	0.123562	0.334815	2.69441
bioplanet_464_Antigen processing and presentation_View_Tumor cE01 (StemTA-like)	-0.0842776	1.5729	2.56875	-0.238373	-0.620186	1.41798	-0.287679	-0.0467019
bioplanet_322_B lymphocyte cell surface molecules_View_Tumor cE01 (StemTA-like)	0.142739	2.84312	1.9252	-0.00311363	-1.59076	0.643144	-0.300212	0.971346
bioplanet_298_Type 1 diabetes mellitus_View_Tumor cE01 (StemTA-like)	-0.0149222	2.39352	1.95551	0.144817	-0.620248	2.62119	-0.222359	0.228509
bioplanet_879_Proteasome degradation_View_Tumor cE01 (StemTA-like)	0.168285	-0.701156	2.17602	2.27317	-0.971453	1.58386	-0.579807	-2.16113
bioplanet_1509_Cooperation of prefoldin and TriC/CCT in actin and tubulin folding_View_Tumor cE01 (StemTA-like)	-0.00968524	-2.40474	-0.655791	0.990151	-1.02031	2.14101	-0.351112	0.285676
GAVISH_3CA_METAPROGRAM_EPITHELIAL_PDAC_RELATED_1_View_Tumor cE01 (StemTA-like)	0.213754	1.93519	1.04886	-1.23267	-0.37989	-0.478394	0.190338	0.278472
GAVISH_3CA_METAPROGRAM_CD4_T_CELLS_UNASSIGNED_View_Tumor cE01 (StemTA-like)	-0.186771	-1.37501	1.70912	2.47615	0.606896	-0.546002	-0.31356	-0.00592618
GAVISH_3CA_METAPROGRAM_CD4_T_CELLS_INTERFERON_View_Tumor cE01 (StemTA-like)	-1.56788	1.02744	1.79154	-0.62873	-0.378592	-0.158497	-0.233493	-1.31283
GAVISH_3CA_METAPROGRAM_EPITHELIAL_EPI_2_View_Tumor cE01 (StemTA-like)	-0.388116	0.300302	1.54872	0.328236	2.02221	-0.285781	-0.192764	0.78599
bioplanet_995_Type I hemidesmosome assembly_View_Tumor cE01 (StemTA-like)	-1.8658	0.424883	0.538347	0.258149	2.27902	-1.85046	0.0475758	0.0355952
GAVISH_3CA_MALIGNANT_METAPROGRAM_9_UNFOLDED_PROTEIN_RESPONSE_View_Tumor cE01 (StemTA-like)	-0.078659	-0.979057	1.84881	-0.105038	0.15267	-0.910646	-0.03409	0.0975725
bioplanet_1194_Integration of provirus_View_Tumor cE01 (StemTA-like)	-0.4906	-1.38488	-0.305074	0.821518	-1.32531	1.75582	-1.85652	1.17133
bioplanet_1170_SLBP-dependent processing of replication-dependent histone pre-mRNAs_View_Tumor cE01 (StemTA-like)	-0.309245	-1.91405	-0.547285	0.171622	-1.04888	2.35271	-0.778159	0.956235
bioplanet_564_PD-1 signaling_View_Tumor cE01 (StemTA-like)	-0.515229	2.49876	1.64516	0.381433	-1.35097	0.644603	-0.121079	0.700846
GAVISH_3CA_METAPROGRAM_MACROPHAGES_UNFOLDED_PROTEIN_RESPONSE_View_Tumor cE01 (StemTA-like)	-0.163308	-0.525774	1.99692	0.00625307	0.106441	-1.36239	-0.426098	0.835967
GAVISH_3CA_METAPROGRAM_FIBROBLASTS_STRESS_View_Tumor cE01 (StemTA-like)	1.07022	0.08052	0.0554577	-1.39593	2.08865	1.67203	-0.619266	-0.165961
GAVISH_3CA_MALIGNANT_METAPROGRAM_40_PDAC_RELATED_View_Tumor cE01 (StemTA-like)	-1.36103	0.716123	0.792852	-0.269584	2.39483	-1.62507	-0.458927	0.334232
bioplanet_316_Parkinson's disease_View_Tumor cE01 (StemTA-like)	3.35523	-1.4556	1.35703	-1.33109	-1.18849	-0.105742	0.0561912	-1.59974
GAVISH_3CA_METAPROGRAM_ENDOTHELIAL_STRESS_View_Tumor cE01 (StemTA-like)	1.16084	0.129749	0.128785	-1.30439	2.27711	0.981171	-0.52431	-0.0860552
GAVISH_3CA_METAPROGRAM_EPITHELIAL_MYC_View_Tumor cE01 (StemTA-like)	0.255059	-1.27623	-0.741655	-0.163952	-2.57349	1.03294	-0.820822	3.289
GAVISH_3CA_MALIGNANT_METAPROGRAM_METAPROGRAM_6_HYPOXIA_View_Tumor cE01 (StemTA-like)	-1.86348	0.0136361	0.634594	1.0221	-0.143659	-3.01906	-1.24514	2.46658
bioplanet_1452_Antigen processing: cross presentation_View_Tumor cE01 (StemTA-like)	-0.0213126	-0.283284	2.04324	1.48556	-0.564305	1.13981	-0.338028	-1.72376
bioplanet_50_Lck and Fyn tyrosine kinases in initiation of T cell receptor activation_View_Tumor cE01 (StemTA-like)	0.0739408	2.53659	1.56366	0.030195	-1.27191	0.544995	-0.140154	0.841638
GAVISH_3CA_METAPROGRAM_B_CELLS_MHC_II_View_Tumor cE01 (StemTA-like)	-0.422286	1.47291	1.88534	0.640854	-0.494809	0.770025	-0.0108959	1.13896
bioplanet_1157_Activation of mRNA upon binding of the cap-binding complex and eIFs, and subsequent binding to 43S_View_Tumor cE01 (StemTA-like)	-0.0870831	-1.81593	-0.85296	-0.139557	-0.860026	1.45486	-0.436818	1.81986
GAVISH_3CA_MALIGNANT_METAPROGRAM_19_EPITHELIAL_SENESCENCE_View_Tumor cE01 (StemTA-like)	-0.14577	0.590636	0.894439	-0.639779	2.09623	-1.33354	-0.100447	0.274154
bioplanet_376_Oxidative phosphorylation_View_Tumor cE01 (StemTA-like)	3.21249	-1.46521	1.20259	-0.966823	-0.847243	0.19217	0.103734	-1.78273
GAVISH_3CA_METAPROGRAM_CD8_T_CELLS_HEAT_SHOCK_View_Tumor cE01 (StemTA-like)	0.127363	-1.31164	0.239652	0.104373	0.222525	1.493	-0.452632	0.748577
bioplanet_45_Y branching of actin filaments_View_Tumor cE01 (StemTA-like)	-0.0202626	-1.72735	0.168857	3.75238	1.49924	0.832854	-0.149326	-2.03814
GAVISH_3CA_METAPROGRAM_B_CELLS_HSP_STRESS_View_Tumor cE01 (StemTA-like)	0.791686	-1.20082	0.377395	-0.700411	0.365673	1.7832	-0.402505	0.0314226
bioplanet_1482_Mitochondrial beta-oxidation of saturated fatty acids_View_Tumor cE01 (StemTA-like)	1.56537	0.603495	0.641149	-0.480717	-0.998864	-2.57387	-0.19781	0.0585521
bioplanet_1764_Arachidonate epoxygenase/epoxide hydrolase pathway_View_Tumor cE01 (StemTA-like)	3.19672	-0.863632	0.726545	-0.969687	-0.0310672	-0.866953	-0.465282	-0.976453
bioplanet_1481_Endothelial NOS activation_View_Tumor cE01 (StemTA-like)	0.719221	-1.2348	-0.212764	0.178354	0.499773	0.964282	-0.710127	1.62229
bioplanet_301_Autoimmune thyroid disease_View_Tumor cE01 (StemTA-like)	-0.0545341	2.34684	1.47864	0.0932675	-0.530365	1.90805	-0.283099	0.0737082
GAVISH_3CA_METAPROGRAM_EPITHELIAL_SECRETED_View_Tumor cE01 (StemTA-like)	-0.0800996	1.06019	0.887261	-1.21693	1.53829	-1.27181	1.2496	-0.284981
GAVISH_3CA_MALIGNANT_METAPROGRAM_18_INTERFERON_MHC_II_2_View_Tumor cE01 (StemTA-like)	-0.16989	1.32355	1.90038	0.356946	0.0542382	0.407484	-0.183039	0.438837
GAVISH_3CA_METAPROGRAM_CD4_T_CELLS_STRESS_HSP_View_Tumor cE01 (StemTA-like)	0.216392	-1.01297	0.292553	-0.0504794	-0.279897	1.65706	-0.769777	0.950736
HALLMARK_INTERFERON_ALPHA_RESPONSE_View_Tumor cE01 (StemTA-like)	-1.18356	1.14587	1.83941	-0.706727	-0.759107	0.409757	-0.435807	-1.19915
bioplanet_1564_Activation of chaperones by ATF6 alpha_View_Tumor cE01 (StemTA-like)	-0.284727	-0.404522	1.4756	-1.72094	-0.0779087	-0.471621	-0.172433	0.557805
HALLMARK_MYC_TARGETS_V1_View_Tumor cE01 (StemTA-like)	-0.0913917	-1.84556	-0.307825	-0.0450939	-1.23745	1.83213	-0.36439	1.78732
bioplanet_1605_Nef-mediated downregulation of MHC class I complex cell surface expression_View_Tumor cE01 (StemTA-like)	0.690334	0.909328	-0.290348	0.564994	1.12448	2.22104	-0.165463	-0.0834461
bioplanet_883_Ubiquitin-mediated degradation of phosphorylated Cdc25A_View_Tumor cE01 (StemTA-like)	-0.0557464	-1.1014	1.4272	3.30841	-1.40553	0.511736	-0.319157	-1.77833
GAVISH_3CA_METAPROGRAM_MACROPHAGES_MES_GLYCOLYSIS_View_Tumor cE01 (StemTA-like)	-0.320431	0.229531	0.679127	0.695668	0.110648	-2.34799	-2.22388	2.66358
bioplanet_2_Mu-calpain pathway_View_Tumor cE01 (StemTA-like)	-3.33424	-0.500135	0.623806	1.61397	2.18694	-0.851013	-0.124158	0.232112
bioplanet_1698_Translation factors_View_Tumor cE01 (StemTA-like)	-0.367449	-1.76769	-0.678869	-0.0435388	-0.829263	1.60459	-0.2709	1.91842
bioplanet_1609_Neurotransmitter clearance in the synaptic cleft_View_Tumor cE01 (StemTA-like)	0.317641	0.216379	-0.159227	0.143694	-1.84402	-0.629076	-0.944883	0.498729
bioplanet_1159_Destabilization of mRNA by AUF1 (hnRNP D0)_View_Tumor cE01 (StemTA-like)	-0.0728051	-1.03535	1.39951	3.59762	-1.32653	0.443916	-0.34004	-1.3918
bioplanet_1150_Binding of RNA by insulin-like growth factor 2 mRNA binding proteins (IGF2BPs/IMPs/VICKZs)_View_Tumor cE01 (StemTA-like)	-1.71224	-0.627131	-0.495435	-0.333836	-1.03107	1.21864	-0.368186	1.17491
bioplanet_1254_MEK activation_View_Tumor cE01 (StemTA-like)	1.1538	-0.510666	-0.474238	0.0966008	0.762584	0.779452	0.120359	-1.79513
GAVISH_3CA_METAPROGRAM_B_CELLS_PLASMA_View_Tumor cE01 (StemTA-like)	0.584016	-0.410758	1.27016	-1.18738	0.860444	-0.298938	-0.0530106	-1.01082
bioplanet_474_Intestinal immune network for IgA production_View_Tumor cE01 (StemTA-like)	-0.125506	2.34607	1.35643	-0.321684	-1.24864	0.00206433	1.36465	0.318413
bioplanet_913_eIF4E release_View_Tumor cE01 (StemTA-like)	0.019422	-0.494397	-1.20857	1.93363	-0.548721	-0.057109	-0.469535	1.51626
GAVISH_3CA_METAPROGRAM_EPITHELIAL_COLON_RELATED_View_Tumor cE01 (StemTA-like)	0.507672	0.829242	-0.0991015	-0.694111	1.71096	-1.51629	0.341581	0.40714
bioplanet_1701_Phase I of biological oxidations: non-cytochrome P450 enzymes_View_Tumor cE01 (StemTA-like)	0.561497	-1.17891	-0.653301	0.351564	-0.539067	0.412532	-0.382968	-1.77891
bioplanet_1457_Telomere extension by telomerase_View_Tumor cE01 (StemTA-like)	1.73514	-0.67337	-1.41155	-0.342386	-1.97547	2.13952	-0.734866	0.978211
GAVISH_3CA_METAPROGRAM_EPITHELIAL_PDAC_RELATED_3_View_Tumor cE01 (StemTA-like)	0.671291	0.883143	-0.391421	-0.291563	-0.172833	-0.665682	-0.872872	-0.96435
bioplanet_898_Generation of second messenger molecules_View_Tumor cE01 (StemTA-like)	-0.981281	2.15688	1.31684	0.785504	-1.10205	0.53543	0.121223	0.558668
bioplanet_1597_N-glycan trimming in the ER and calnexin/calreticulin cycle_View_Tumor cE01 (StemTA-like)	0.0533412	-0.307775	1.25243	-1.21521	-0.268721	-0.815928	0.0654571	0.378996
GAVISH_3CA_METAPROGRAM_MACROPHAGES_RESPIRATION_View_Tumor cE01 (StemTA-like)	0.825284	-0.983179	0.926413	-0.644258	-0.622457	-0.286885	-0.073815	-0.737811
GAVISH_3CA_METAPROGRAM_ENDOTHELIAL_HEV_1_View_Tumor cE01 (StemTA-like)	-0.172588	1.93302	1.39049	-0.16725	-0.759667	1.01849	-0.187372	1.00825
bioplanet_690_NF-kappaB activation_View_Tumor cE01 (StemTA-like)	-0.126321	0.131685	0.103527	-0.404406	-0.436606	0.371912	0.355056	0.00849986
bioplanet_1404_Cap-dependent translation initiation_View_Tumor cE01 (StemTA-like)	-0.14929	-1.53412	-0.894289	-1.04998	-0.798232	1.29959	-0.257272	1.76715
bioplanet_686_Interferon alpha/beta signaling_View_Tumor cE01 (StemTA-like)	-0.712044	1.2873	1.3251	-1.10413	0.110105	1.17071	-0.229854	-1.22135
bioplanet_1324_Arf6 vesicle-mediated transport_View_Tumor cE01 (StemTA-like)	-0.725321	-0.924669	0.685692	0.804095	1.542	-0.424737	-0.282453	0.603901
bioplanet_875_Autodegradation of Cdh1 by Cdh1-APC/C_View_Tumor cE01 (StemTA-like)	-0.0648146	-0.797024	1.30287	3.98256	-1.62364	0.385981	-0.469248	-1.84061
GAVISH_3CA_METAPROGRAM_CD8_T_CELLS_MEMORY_NAIVE_1_View_Tumor cE01 (StemTA-like)	1.75553	-0.19603	0.146448	-0.72139	2.04424	0.633528	-0.548044	0.562703
bioplanet_262_Protein export_View_Tumor cE01 (StemTA-like)	-0.0289469	-1.38928	1.05637	-0.335339	0.356033	-0.192323	4.43177	0.258053
GAVISH_3CA_MALIGNANT_METAPROGRAM_23_SECRETED_2_View_Tumor cE01 (StemTA-like)	0.145121	1.13629	0.656211	-2.18261	0.87977	-0.910784	0.515392	-0.416236
GAVISH_3CA_METAPROGRAM_FIBROBLASTS_CAF_6_View_Tumor cE01 (StemTA-like)	-1.53598	0.0424101	0.189386	0.386413	2.23022	-1.241	-0.328835	1.5139
GAVISH_3CA_METAPROGRAM_EPITHELIAL_EMT_LIKE_2_View_Tumor cE01 (StemTA-like)	-1.25945	0.794228	1.016	0.419521	1.15705	-0.871354	-0.59828	0.338333
GAVISH_3CA_METAPROGRAM_EPITHELIAL_ALVEOLAR_View_Tumor cE01 (StemTA-like)	0.621043	1.89027	1.35415	-0.956534	-0.603873	-0.287549	0.190778	1.09325
bioplanet_1483_Mitochondrial beta-oxidation of unsaturated fatty acids_View_Tumor cE01 (StemTA-like)	2.98547	0.177796	0.736396	0.0063213	-1.35128	-1.57715	-0.32082	-0.367279
GAVISH_3CA_METAPROGRAM_EPITHELIAL_RESPIRATION_View_Tumor cE01 (StemTA-like)	2.65243	-0.97473	0.863474	-0.708546	-0.56931	-0.310871	-0.17957	0.170426
bioplanet_788_Viral messenger RNA biosynthesis_View_Tumor cE01 (StemTA-like)	0.822595	-0.778606	-0.606828	1.05731	-1.0236	1.50928	-0.60561	0.460716
bioplanet_874_Degradation of cysteine and homocysteine_View_Tumor cE01 (StemTA-like)	0.712926	0.245913	0.575564	-0.361535	-0.354304	-2.64924	0.0290228	-0.355373
bioplanet_640_Alpha-4 beta-7 integrin signaling_View_Tumor cE01 (StemTA-like)	-3.05969	-0.533493	0.264192	0.204487	1.17342	-0.762253	1.7974	1.77194
bioplanet_1408_Licensing factor removal from origins_View_Tumor cE01 (StemTA-like)	-0.0738073	-0.75941	1.21457	3.5886	-1.52376	0.291629	-0.537459	-1.63967
GAVISH_3CA_METAPROGRAM_FIBROBLASTS_METAL_RESPONSE_View_Tumor cE01 (StemTA-like)	-0.207548	1.03583	0.836811	-0.481538	0.358793	-1.39253	-0.733445	1.30252
bioplanet_29_TSP1-induced apoptosis in microvascular endothelial cell_View_Tumor cE01 (StemTA-like)	2.1208	-0.00262862	-0.312848	-1.90501	1.62839	0.653011	-0.180208	-0.943322
bioplanet_327_SARS coronavirus protease_View_Tumor cE01 (StemTA-like)	0.0443317	-0.906041	-1.07654	0.274557	-1.53824	0.283074	-0.351225	1.75202
bioplanet_907_Activation of NF-kappaB in B cells_View_Tumor cE01 (StemTA-like)	-0.0487499	-0.727558	1.22148	3.18612	-1.3807	0.180813	-0.320136	-1.63732
GAVISH_3CA_METAPROGRAM_EPITHELIAL_ANDROGEN_PROSTATE_View_Tumor cE01 (StemTA-like)	0.202703	0.225063	0.681781	-1.03697	1.16534	-1.72623	0.802866	-0.0547692
HALLMARK_OXIDATIVE_PHOSPHORYLATION_View_Tumor cE01 (StemTA-like)	2.91462	-1.04656	0.850683	-1.23642	-1.15018	-0.163915	-0.0792962	-0.708135
bioplanet_1116_Cyclin A-Cdk2-associated events at S phase entry_View_Tumor cE01 (StemTA-like)	-0.108319	-0.784468	1.04525	2.89357	-1.31658	0.464272	-0.445267	-1.19813
bioplanet_1135_Messenger RNA splicing: minor pathway_View_Tumor cE01 (StemTA-like)	0.0258848	-1.2534	-0.584468	-0.0921171	-0.736294	1.84918	-0.61989	1.00631
bioplanet_318_Huntington's disease_View_Tumor cE01 (StemTA-like)	2.68072	-1.02729	0.764384	-0.682489	-0.870478	-0.0870935	0.0495372	-1.32654
bioplanet_873_Degradation of beta-catenin by the destruction complex_View_Tumor cE01 (StemTA-like)	-0.0715448	-0.787864	1.11783	2.73613	-1.14517	0.101193	-0.31802	-1.46874
GAVISH_3CA_METAPROGRAM_MACROPHAGES_PROTEASOMAL_DEGRADATION_View_Tumor cE01 (StemTA-like)	0.0123593	-1.08288	1.15503	0.245232	-0.879893	-0.375154	-0.397471	-0.0769583
bioplanet_1003_Apoptotic cleavage of cell adhesion proteins_View_Tumor cE01 (StemTA-like)	-1.95863	0.163364	-0.522987	-0.841894	1.53652	-1.33906	-0.0337249	0.435893
bioplanet_1151_mRNA stability regulation by proteins that bind AU-rich elements_View_Tumor cE01 (StemTA-like)	-0.0595358	-0.844791	0.850819	2.38607	-0.855886	0.776822	-0.33977	-1.045
bioplanet_315_Alzheimer's disease_View_Tumor cE01 (StemTA-like)	2.44034	-0.948636	0.79673	-0.844914	-0.69949	-0.341048	0.258588	-1.46168
bioplanet_296_Viral myocarditis_View_Tumor cE01 (StemTA-like)	-0.0694846	1.56696	1.09888	-0.080902	0.0338798	1.18425	-0.175581	0.370571
bioplanet_955_Glycolysis_View_Tumor cE01 (StemTA-like)	-0.116308	-0.148948	0.586493	1.37721	-0.522453	-2.18938	-0.515784	1.29528
GAVISH_3CA_METAPROGRAM_B_CELLS_STRESS_View_Tumor cE01 (StemTA-like)	2.56656	0.400165	-0.315996	-1.32216	2.07493	0.46922	-0.295935	-0.132103
GAVISH_3CA_METAPROGRAM_CD4_T_CELLS_NAIVE_1_View_Tumor cE01 (StemTA-like)	1.99484	0.191737	-0.0393124	-1.00079	2.01409	0.397954	-0.368475	0.360433
bioplanet_1641_Recycling of eIF2-GDP complex_View_Tumor cE01 (StemTA-like)	-0.307454	-1.05302	-1.01906	0.0947169	-0.968117	1.28585	-1.21933	-0.00672926
bioplanet_920_Sema4D-mediated inhibition of cell attachment and migration_View_Tumor cE01 (StemTA-like)	-1.42438	-0.623656	0.186015	1.59974	1.2711	-0.0328039	-0.149059	0.246589
bioplanet_1471_Translation_View_Tumor cE01 (StemTA-like)	-0.0129246	-1.45299	-0.34651	-0.993258	-0.619934	0.681916	-0.13019	1.4703
GAVISH_3CA_MALIGNANT_METAPROGRAM_7_STRESS_IN_VITRO_View_Tumor cE01 (StemTA-like)	-0.136765	-0.800444	0.251145	-0.202198	-0.141289	0.158412	-0.248833	1.75662
bioplanet_38_Proepithelin conversion to epithelin and wound repair control_View_Tumor cE01 (StemTA-like)	-0.292738	0.380016	0.125177	-0.540961	1.42493	-0.673183	0.0734818	-0.416027
bioplanet_728_Advanced glycosylation endproduct receptor signaling_View_Tumor cE01 (StemTA-like)	-0.632525	-0.690055	0.116371	0.744966	0.465049	-0.0486853	-0.0530371	-1.15162
bioplanet_1066_COPI-mediated vesicle transport_View_Tumor cE01 (StemTA-like)	-0.333875	-0.477964	0.713785	-0.230408	0.377484	-0.275882	1.06984	-0.525027
bioplanet_1427_Interleukin-6 regulation of target genes_View_Tumor cE01 (StemTA-like)	0.0371003	0.761005	-0.213815	0.361696	1.73232	-0.776083	2.24759	-0.00102281
GAVISH_3CA_METAPROGRAM_EPITHELIAL_EPI_1_View_Tumor cE01 (StemTA-like)	-0.682544	0.347448	0.225266	0.418105	1.63108	-0.698019	-0.632555	0.875327
bioplanet_777_Cholesterol biosynthesis_View_Tumor cE01 (StemTA-like)	-0.0969962	-0.310125	-0.181869	-0.33831	-0.237283	-1.8344	-0.714131	-0.778168
bioplanet_826_Creatine metabolism_View_Tumor cE01 (StemTA-like)	0.155817	0.372279	-1.47739	0.311597	-0.614309	-1.41507	-0.948827	1.17536
bioplanet_166_eIF2 regulation_View_Tumor cE01 (StemTA-like)	-0.0570435	-1.03044	-0.901972	0.0204751	-0.568187	1.83578	-0.6011	-0.539261
bioplanet_1614_Activation of the AP-1 family of transcription factors_View_Tumor cE01 (StemTA-like)	2.28839	0.117203	-0.351261	-0.931572	1.59546	-0.00622843	-0.0356609	-1.45498
GAVISH_3CA_METAPROGRAM_FIBROBLASTS_HYPOXIA_View_Tumor cE01 (StemTA-like)	-0.190187	0.790958	0.410228	-0.124257	-0.469462	-1.92628	-0.478702	1.47753
bioplanet_880_Gap junction degradation_View_Tumor cE01 (StemTA-like)	-0.214852	-0.360787	0.439436	0.0305609	1.10979	-0.662025	0.332668	-0.90025
bioplanet_1032_Assembly of HIV virion_View_Tumor cE01 (StemTA-like)	0.077342	-0.466334	0.161174	0.354266	0.0929612	0.659101	0.0498425	-0.513227
bioplanet_256_SREBP control of lipid biosynthesis_View_Tumor cE01 (StemTA-like)	-0.643269	0.376925	-0.0441617	-1.17473	0.305336	-2.59132	-0.330302	-0.453019
GAVISH_3CA_METAPROGRAM_EPITHELIAL_EMT_LIKE_1_View_Tumor cE01 (StemTA-like)	-2.88589	0.156183	0.151796	0.911031	0.596077	-1.69678	-0.836206	1.96374
bioplanet_391_Fatty acid elongation in mitochondria_View_Tumor cE01 (StemTA-like)	0.877713	0.345207	0.250582	-0.049198	-0.875432	-1.83405	-0.279997	-0.219429
bioplanet_80_Calcium/calmodulin-dependent protein kinase activation_View_Tumor cE01 (StemTA-like)	-0.068201	-0.587814	0.358107	0.155158	0.459882	-0.771331	-0.478775	-0.463435
bioplanet_433_Rab GTPases mark targets in the endocytotic machinery_View_Tumor cE01 (StemTA-like)	-0.0886199	-0.806563	0.189888	0.450655	0.728512	0.0137391	-0.219973	0.442641
bioplanet_1283_Hypoxia-inducible factor in the cardivascular system_View_Tumor cE01 (StemTA-like)	-0.0239535	-0.591732	0.591954	-1.75985	0.662771	-0.297366	-0.29338	-0.128185
bioplanet_696_Downregulation of ERBB4 signaling_View_Tumor cE01 (StemTA-like)	-0.0966772	-0.78099	0.114669	-0.494233	-0.240657	0.571778	0.0357162	-0.692571
bioplanet_881_APC/C-mediated degradation of cell cycle proteins_View_Tumor cE01 (StemTA-like)	-0.0489151	-0.604311	0.803007	2.69617	-1.3035	0.280531	-0.387968	-1.38741
bioplanet_1011_Apoptosis regulation_View_Tumor cE01 (StemTA-like)	-0.0641969	-0.565517	0.837195	2.97308	-1.17436	0.134335	-0.285584	-1.41232
bioplanet_1243_Formyl peptide interaction with formyl peptide receptors_View_Tumor cE01 (StemTA-like)	-0.750218	1.05288	0.255666	-0.374599	-0.102582	-1.28279	0.119479	1.0545
bioplanet_182_Inhibition of T cell receptor signaling by activated Csk_View_Tumor cE01 (StemTA-like)	0.0867431	1.94233	0.702884	0.0461002	-0.793572	0.375897	0.420312	0.544251
GAVISH_3CA_MALIGNANT_METAPROGRAM_22_SECRETED_1_View_Tumor cE01 (StemTA-like)	-0.294444	0.349709	-0.288086	-1.59046	1.51751	-0.59058	-0.839788	2.30857
GAVISH_3CA_MALIGNANT_METAPROGRAM_41_UNASSIGNED_View_Tumor cE01 (StemTA-like)	0.0259042	-0.0287247	-0.24391	-1.42742	0.46941	0.805361	1.85078	-0.757884
bioplanet_796_Tetrahydrobiopterin (BH4) biosynthesis, recycling, salvage and regulation_View_Tumor cE01 (StemTA-like)	0.629416	-0.295389	-0.136076	-0.369534	0.503155	-0.771249	-0.236701	0.923945
bioplanet_1132_Messenger RNA decay by 5' to 3' exoribonuclease_View_Tumor cE01 (StemTA-like)	0.113688	-0.771185	-0.806757	0.036145	-0.656446	1.05388	-0.401069	0.418464
GAVISH_3CA_METAPROGRAM_FIBROBLASTS_MHC_II_View_Tumor cE01 (StemTA-like)	0.516438	1.32606	0.768464	0.436571	-0.606535	0.966365	0.0616659	0.239499
bioplanet_1095_Endosomal sorting complex required for transport (ESCRT) pathway_View_Tumor cE01 (StemTA-like)	-0.0863536	-0.541368	-0.0962789	2.07992	0.287028	0.776915	-0.112714	-1.91645
bioplanet_664_Interferon-gamma signaling pathway_View_Tumor cE01 (StemTA-like)	-0.0963434	1.52307	1.02937	-0.12997	-0.353506	0.279068	-0.119172	-0.19473
bioplanet_309_Pathogenic Escherichia coli infection_View_Tumor cE01 (StemTA-like)	-0.508702	-0.88026	-0.134607	1.92256	1.51316	-0.152901	-0.280513	-0.137663
bioplanet_932_Urea cycle_View_Tumor cE01 (StemTA-like)	0.12438	0.920803	0.273968	-0.235958	-0.246075	-1.24114	-0.348748	-0.717307
GAVISH_3CA_METAPROGRAM_B_CELLS_CELL_CYCLE_View_Tumor cE01 (StemTA-like)	-0.0999523	-0.835386	-0.163705	1.07954	-0.577596	-0.202484	-0.45263	1.24436
GAVISH_3CA_METAPROGRAM_CD4_T_CELLS_CYTOTOXIC_View_Tumor cE01 (StemTA-like)	-0.0430262	1.11924	0.761263	2.00183	0.300351	-0.000392326	-0.187079	1.15133
bioplanet_857_Vitamin C (ascorbate) metabolism_View_Tumor cE01 (StemTA-like)	-0.038565	-0.325885	0.307584	-0.715108	-0.321333	-1.46838	-0.248108	-0.282845
bioplanet_941_Mitochondrial protein import_View_Tumor cE01 (StemTA-like)	2.75945	-0.787049	0.0703596	-2.03119	-1.50986	0.229846	-0.258104	0.278242
bioplanet_1629_Post-chaperonin tubulin folding pathway_View_Tumor cE01 (StemTA-like)	0.296173	-0.718591	-0.619485	0.452299	0.0809442	-0.214796	-0.371419	-0.0802594
bioplanet_1353_p38 MK2 pathway_View_Tumor cE01 (StemTA-like)	0.0900765	-0.327621	-0.355036	1.85515	1.32767	-0.20323	-0.422092	0.324835
bioplanet_1755_Cytoplasmic ribosomal proteins_View_Tumor cE01 (StemTA-like)	-0.0845409	-0.916502	-1.03231	-0.834866	-0.726319	0.658418	-0.294489	1.28192
bioplanet_1603_Nef-mediated CD4 downregulation_View_Tumor cE01 (StemTA-like)	-0.0289535	-0.343971	0.385496	2.10712	0.395215	-0.0243475	-0.123513	-0.642611
bioplanet_1335_Integrin beta-4 pathway_View_Tumor cE01 (StemTA-like)	-2.14692	0.653768	-0.0959325	-0.378034	0.967268	-1.65446	0.775237	0.617473
bioplanet_798_Termination of O-glycan biosynthesis_View_Tumor cE01 (StemTA-like)	0.069871	1.17631	0.0934424	-0.612479	0.994766	-1.51702	1.34485	0.297884
bioplanet_490_Signaling events mediated by PRL_View_Tumor cE01 (StemTA-like)	0.250779	-0.358995	-0.0308399	0.823927	1.69451	-0.803938	-0.387706	-0.18318
bioplanet_1634_Protein folding_View_Tumor cE01 (StemTA-like)	-0.0588883	-1.15354	-0.811154	0.597398	-0.676454	1.24565	-0.210647	0.134317
bioplanet_1_Inhibition of matrix metalloproteinases_View_Tumor cE01 (StemTA-like)	-0.261732	0.222244	-0.53303	0.76377	1.16287	-0.0148774	-0.122061	-0.43937
bioplanet_1747_Oxidative stress_View_Tumor cE01 (StemTA-like)	-0.111463	0.0492573	0.317252	-0.732031	0.285244	-0.518439	-0.143282	-0.282434
bioplanet_630_G beta-gamma signaling through PI3K gamma_View_Tumor cE01 (StemTA-like)	-0.961491	-0.377617	0.0245528	0.185832	1.13908	-0.943977	2.07739	0.75641
HALLMARK_REACTIVE_OXYGEN_SPECIES_PATHWAY_View_Tumor cE01 (StemTA-like)	0.740507	-0.818458	0.533121	0.0903211	-0.580334	-0.352044	0.361264	-0.440766
bioplanet_753_Glucose-dependent insulinotropic polypeptide (GIP) biosynthesis, secretion, and inactivation_View_Tumor cE01 (StemTA-like)	0.236425	-0.669962	0.545561	-0.519852	-0.0655889	-0.563733	1.51569	0.23201
bioplanet_83_MAP kinase pathway regulation through dual specificity phosphatases_View_Tumor cE01 (StemTA-like)	2.38542	0.667028	-0.40267	0.0740506	2.22076	-0.555767	-0.0656045	-0.138289
bioplanet_658_Mammalian target of rapamycin complex 1 (mTORC1)-mediated signaling_View_Tumor cE01 (StemTA-like)	-0.0338177	-0.561805	-1.24087	0.847418	-0.528305	-0.0348406	0.102639	2.5355
bioplanet_1666_cAMP receptor, G-protein-independent pathways inferred from amoeba model_View_Tumor cE01 (StemTA-like)	0.172269	1.14436	0.352159	-1.69829	0.748666	-0.468411	0.177522	-0.740245
bioplanet_1487_Basigin interactions_View_Tumor cE01 (StemTA-like)	-2.18285	-0.508398	0.215641	-0.252233	0.585115	-0.697007	0.650543	0.174147
bioplanet_1566_Inflammasomes_View_Tumor cE01 (StemTA-like)	-0.0713197	-0.403792	-0.198723	0.0214548	-0.576042	0.808579	0.298067	-1.41176
bioplanet_51_T cell activation co-stimulatory signal_View_Tumor cE01 (StemTA-like)	-0.0120196	1.86205	0.585649	-0.12357	-0.990958	0.21786	0.178391	0.630757
bioplanet_1169_HIV life cycle early phase_View_Tumor cE01 (StemTA-like)	-0.407603	-0.545695	-0.593014	0.61754	-1.00362	0.877871	-1.70495	0.809242
bioplanet_1137_Messenger RNA splicing: major pathway_View_Tumor cE01 (StemTA-like)	-0.027705	-0.932684	-0.228859	-0.934779	-0.197554	1.12342	0.57059	1.16114
GAVISH_3CA_METAPROGRAM_EPITHELIAL_METABOLISM_KIDNEY_2_View_Tumor cE01 (StemTA-like)	0.035593	0.119181	0.251897	-0.00209638	1.47075	-1.05031	0.0161666	0.0868651
bioplanet_24_Hypoxia and p53 in the cardiovascular system_View_Tumor cE01 (StemTA-like)	-0.213869	-0.169672	0.352787	-0.206516	0.560476	-0.387409	0.749354	0.235918
GAVISH_3CA_METAPROGRAM_CD8_T_CELLS_NAIVE_2_View_Tumor cE01 (StemTA-like)	-0.0186586	-0.788529	-0.538433	-0.407531	-0.545731	0.879799	-0.0697327	1.3431
bioplanet_1465_Toll-like receptor endosomal trafficking and processing_View_Tumor cE01 (StemTA-like)	-1.42341	0.430494	0.603147	-0.977572	0.1936	0.172415	-0.0253148	-0.82119
bioplanet_1671_HIF-1 degradation in normoxia_View_Tumor cE01 (StemTA-like)	-0.0673934	-0.436007	0.646478	2.67469	-1.17834	0.0339735	-0.285191	-1.30753
bioplanet_178_Pertussis toxin-insensitive CCR5 signaling in macrophage_View_Tumor cE01 (StemTA-like)	1.4601	-0.218415	0.0997061	-0.974487	1.2249	-0.169251	-0.132284	-1.00726
bioplanet_805_Association of TriC/CCT with target proteins during biosynthesis_View_Tumor cE01 (StemTA-like)	-0.0696061	-1.06292	-0.812063	0.0913676	-1.0058	1.41067	-0.161247	0.877736
bioplanet_954_Gluconeogenesis_View_Tumor cE01 (StemTA-like)	0.0784604	-0.25324	0.419746	0.964234	-0.718237	-1.50814	-0.543402	0.499034
bioplanet_440_Endocytotic role of NDK, phosphins and dynamin_View_Tumor cE01 (StemTA-like)	-0.0251894	-0.668698	0.311172	0.321296	-0.383323	-0.17935	-0.281507	-0.248896
bioplanet_1113_HIV factor interactions with host_View_Tumor cE01 (StemTA-like)	0.00328147	-0.598003	0.413477	1.91978	-0.845364	0.50109	-0.265785	-0.787243
HALLMARK_INTERFERON_GAMMA_RESPONSE_View_Tumor cE01 (StemTA-like)	-0.581171	1.0877	0.948128	-0.313551	-0.511925	-0.000715147	-0.262821	-0.92185
GAVISH_3CA_METAPROGRAM_ENDOTHELIAL_ENDO_6_View_Tumor cE01 (StemTA-like)	-0.308412	0.843736	0.502018	1.3945	0.293642	-0.14074	-0.324531	0.804877
bioplanet_111_Calcium signaling by HBx of hepatitis B virus_View_Tumor cE01 (StemTA-like)	1.33194	-0.111528	-0.261201	-1.11158	1.16821	0.0911033	0.174591	-1.11779
bioplanet_831_Selenium metabolism and selenoproteins_View_Tumor cE01 (StemTA-like)	1.31769	0.30327	-1.3409	-1.49949	-0.275774	0.609553	-0.34725	-1.64276
bioplanet_1705_Physiological and pathological hypertrophy of the heart_View_Tumor cE01 (StemTA-like)	0.616413	-0.369779	0.189427	-0.557735	1.12074	-0.314987	-0.144271	-0.826902
bioplanet_734_Nucleotide di- and triphosphate biosynthesis and interconversion_View_Tumor cE01 (StemTA-like)	-0.0642184	-0.575443	0.254805	-0.227276	-0.498066	-0.942585	0.0262101	1.4008
bioplanet_1579_Lysosome vesicle biogenesis_View_Tumor cE01 (StemTA-like)	-0.108411	-0.641381	0.17284	0.0948001	0.574515	0.648625	5.17892	-0.93637
bioplanet_1272_Trefoil factor initiation of mucosal healing_View_Tumor cE01 (StemTA-like)	0.11022	0.45398	0.0890288	-0.545127	1.07248	-1.13138	2.46972	-0.416624
GAVISH_3CA_MALIGNANT_METAPROGRAM_35_HEMATO_RELATED_1_View_Tumor cE01 (StemTA-like)	0.0928618	0.968294	0.577598	-0.197499	0.654393	-0.517322	-0.386297	-0.171887
bioplanet_1149_Cytosolic tRNA aminoacylation_View_Tumor cE01 (StemTA-like)	-0.398827	-0.517271	-0.00770685	-0.083286	-1.5236	0.606964	-0.133099	0.958568
GAVISH_3CA_METAPROGRAM_FIBROBLASTS_MHC_II_CYTOKINE_View_Tumor cE01 (StemTA-like)	0.298074	1.31234	0.563051	-0.0132308	-0.313748	0.963771	-0.048573	-0.00451604
bioplanet_1546_BAD activation and translocation to mitochondria_View_Tumor cE01 (StemTA-like)	-0.109809	-0.418807	-0.497595	0.606289	-0.356058	0.669534	-0.0823413	-1.69157
bioplanet_1587_Methylation_View_Tumor cE01 (StemTA-like)	0.111187	-0.18026	-0.981957	0.879559	-1.22078	1.00006	-0.542464	0.644175
bioplanet_685_Sema4D in semaphorin signaling_View_Tumor cE01 (StemTA-like)	-0.524572	-0.0934632	-0.00725288	0.678845	1.30098	-0.968584	-0.449265	0.572248
bioplanet_324_CTL mediated immune response against target cells_View_Tumor cE01 (StemTA-like)	0.241824	1.33743	-0.801068	0.541798	0.528567	1.87091	-0.39989	-0.119476
bioplanet_240_SUMOylation as a mechanism to modulate CtBP-dependent gene responses_View_Tumor cE01 (StemTA-like)	-2.09838	-0.718483	-0.940611	0.2826	0.704655	0.984138	-0.430349	-0.926116
bioplanet_1662_Sema3A/PAK-dependent axon repulsion_View_Tumor cE01 (StemTA-like)	-0.028252	-0.77998	-0.193681	0.552501	0.0979533	0.634112	0.255635	-0.680997
GAVISH_3CA_METAPROGRAM_B_CELLS_MEMORY_View_Tumor cE01 (StemTA-like)	-0.473819	-0.21617	0.0436144	0.185891	1.0377	-0.382401	-0.476635	-0.129379
bioplanet_829_Pyruvate metabolism and citric acid (TCA) cycle_View_Tumor cE01 (StemTA-like)	0.825619	-0.388867	0.379335	-0.278493	-1.31025	-0.465219	-0.465677	0.0783608
bioplanet_1221_Axonogenesis regulation by p75 neurotrophin receptor_View_Tumor cE01 (StemTA-like)	-0.761764	-0.311416	-0.314273	0.0975068	1.03111	-0.139079	-0.0590856	0.33345
GAVISH_3CA_METAPROGRAM_EPITHELIAL_V_ATPASE_View_Tumor cE01 (StemTA-like)	0.467897	-0.0937752	0.0406983	-0.250691	1.23425	0.44081	-0.0148663	-0.321485
bioplanet_1743_Mitochondrial fatty acid beta-oxidation_View_Tumor cE01 (StemTA-like)	2.3001	0.561912	0.0901809	-0.694821	-0.927178	-1.90933	0.186705	-0.15408
bioplanet_181_Cadmium-induced DNA biosynthesis and proliferation in macrophages_View_Tumor cE01 (StemTA-like)	1.36537	0.19264	-0.406523	-0.70275	0.797959	0.312829	-0.301992	-0.528256
bioplanet_55_Th1/Th2 differentiation pathway_View_Tumor cE01 (StemTA-like)	-0.0328034	1.69731	0.547417	0.13959	-0.774095	-0.262716	-0.30244	0.646222
bioplanet_311_Leishmaniasis_View_Tumor cE01 (StemTA-like)	-0.297983	1.28264	0.840377	-0.0801376	-0.482026	0.209017	2.55153	0.00387575
bioplanet_1447_Smooth muscle contraction_View_Tumor cE01 (StemTA-like)	-0.262532	-0.31138	-0.00434471	0.222866	0.743262	-0.92958	-0.140355	0.824782
GAVISH_3CA_METAPROGRAM_MACROPHAGES_MONOCYTE_SECRETED_View_Tumor cE01 (StemTA-like)	0.164673	0.771747	-0.227349	-1.9715	0.794688	-0.0889717	-0.346897	0.5679
bioplanet_87_Corticosteroids and cardioprotection_View_Tumor cE01 (StemTA-like)	-0.0916306	-0.152754	0.202552	0.737526	0.674591	-0.342766	-0.3778	0.78767
bioplanet_1171_DNA replication pre-Initiation_View_Tumor cE01 (StemTA-like)	-0.0506297	-0.320441	0.577976	2.30068	-1.18307	0.0245518	-0.766559	-1.32299
bioplanet_444_Cardiac muscle contraction_View_Tumor cE01 (StemTA-like)	1.3139	-0.676994	0.253445	-1.19442	-0.309406	-0.096395	1.03584	-0.618399
bioplanet_675_Type II interferon signaling (interferon-gamma)_View_Tumor cE01 (StemTA-like)	-0.381553	0.979245	0.672179	-0.733453	-0.321834	0.0248189	0.111242	-1.00124
bioplanet_1424_Gastrin pathway_View_Tumor cE01 (StemTA-like)	-0.0839689	0.476372	-0.0142574	-0.841957	1.48796	-0.994548	2.10494	0.461111
bioplanet_611_Interferon signaling_View_Tumor cE01 (StemTA-like)	-0.779635	1.04631	0.791813	-0.502251	-0.359422	0.338426	-0.0754761	-0.244628
bioplanet_59_BTG family proteins and cell cycle regulation_View_Tumor cE01 (StemTA-like)	0.292749	-0.00520081	-0.841742	0.198752	0.11907	0.368372	0.289383	0.987349
bioplanet_610_Downstream signaling events Of B cell receptor (BCR)_View_Tumor cE01 (StemTA-like)	0.00426269	-0.390384	0.612252	1.04443	-0.919918	0.0188085	-0.358346	-1.07148
bioplanet_1562_IRAK2-mediated activation of TAK1 complex_View_Tumor cE01 (StemTA-like)	0.0167413	-0.580238	0.22814	0.152442	-0.473363	-0.0125736	0.317078	-1.28801
bioplanet_1656_Fanconi anemia pathway regulation_View_Tumor cE01 (StemTA-like)	0.0529146	-0.606427	0.21448	0.156205	-0.500496	0.00830552	0.707091	-1.2374
bioplanet_12_Granzyme A-mediated apoptosis pathway_View_Tumor cE01 (StemTA-like)	-1.31403	-0.531448	-0.867786	0.10721	-1.23204	1.05086	-0.498938	1.73713
bioplanet_752_Ghrelin biosynthesis, secretion, and deacylation_View_Tumor cE01 (StemTA-like)	0.801311	-0.472978	0.311753	-0.577762	0.514294	-0.480414	4.24317	0.285811
bioplanet_669_TGF-beta receptor signaling in EMT (epithelial to mesenchymal transition)_View_Tumor cE01 (StemTA-like)	-0.143738	-0.555397	-0.237439	-0.117024	0.596627	0.548765	0.0199376	-0.0358804
bioplanet_1348_E-cadherin keratinocyte pathway_View_Tumor cE01 (StemTA-like)	-1.6225	-0.0243845	-0.355729	0.0653357	1.56596	-0.539659	-0.236044	0.189438
bioplanet_1334_E-cadherin nascent AJ-like junctions pathway_View_Tumor cE01 (StemTA-like)	-1.80604	-0.291622	-0.433619	0.325327	1.6359	-0.217688	-0.233287	0.29533
bioplanet_584_p75 neurotrophin receptor signaling via NF-kB_View_Tumor cE01 (StemTA-like)	-0.120859	-0.528376	0.268715	-2.297	-0.474769	0.402983	0.0925322	-0.0707348
bioplanet_180_B cell survival pathway_View_Tumor cE01 (StemTA-like)	0.769741	-0.0097441	-0.374614	-2.45398	1.75896	0.27786	-0.16432	-0.0698626
bioplanet_891_Inactivation of Cdc42 and Rac_View_Tumor cE01 (StemTA-like)	0.690346	-0.370476	-0.418835	0.961551	1.13614	-0.470195	-0.297965	-0.341165
bioplanet_260_Spliceosome_View_Tumor cE01 (StemTA-like)	-0.163322	-0.806793	-0.428591	-0.706961	-0.565195	1.21962	-0.255053	0.483663
bioplanet_1036_Influenza viral RNA transcription and replication_View_Tumor cE01 (StemTA-like)	-0.100984	-0.606815	-1.01671	-0.466792	-0.686496	0.619821	-0.318115	1.0386
bioplanet_7_Mammalian calpain regulation of cell motility_View_Tumor cE01 (StemTA-like)	-0.335392	0.0775345	0.0200424	0.968411	1.3962	-1.09286	0.227859	-0.518435
bioplanet_1422_Interleukin-11 pathway_View_Tumor cE01 (StemTA-like)	0.238139	0.444306	-0.0634947	-0.0966148	1.59457	-0.238728	0.19883	-0.0242847
GAVISH_3CA_METAPROGRAM_CD8_T_CELLS_CYTOTOXIC_View_Tumor cE01 (StemTA-like)	0.0638716	1.42942	0.511211	2.14207	-0.245119	-0.210484	0.0500257	0.103786
bioplanet_1552_Glutathione conjugation_View_Tumor cE01 (StemTA-like)	1.054	-0.424863	0.0354212	-0.176413	-0.34033	-0.563477	-0.283064	-1.16177
bioplanet_441_Deregulation of CDK5 in Alzheimer's disease_View_Tumor cE01 (StemTA-like)	-0.812109	0.171418	-0.245231	-0.163428	0.345316	-0.788762	0.158898	-0.447446
bioplanet_1128_RNA polymerase III abortive and retractive initiation_View_Tumor cE01 (StemTA-like)	0.0299985	-0.539689	-0.774268	0.106548	-0.917646	1.19096	-0.301642	0.40477
bioplanet_1532_Ethanol oxidation_View_Tumor cE01 (StemTA-like)	0.699297	0.608525	-0.474086	-0.55576	-1.22708	-0.624096	-0.747252	-0.984642
GAVISH_3CA_METAPROGRAM_ENDOTHELIAL_COAGULATION_View_Tumor cE01 (StemTA-like)	-0.244093	-0.204303	-0.0845335	0.231934	0.111431	-0.412685	-0.0695306	1.50681
bioplanet_972_Acyl chain remodelling of phosphatidylinositol_View_Tumor cE01 (StemTA-like)	-0.00501936	0.618483	0.238276	-0.243574	-0.525469	-1.35706	-0.217561	-0.360846
bioplanet_563_Cell death signaling by NRIF in the nucleus_View_Tumor cE01 (StemTA-like)	-0.469587	-0.512564	0.0887365	-0.281075	-0.392084	0.411148	1.1336	-0.537195
bioplanet_65_Ran role in mitotic spindle regulation_View_Tumor cE01 (StemTA-like)	0.1756	-0.508613	-0.984216	-0.0263094	-1.17117	0.467051	-0.422447	1.47316
GAVISH_3CA_METAPROGRAM_FIBROBLASTS_CAF_4_View_Tumor cE01 (StemTA-like)	0.0459497	0.591138	-0.420201	-2.86246	0.925261	0.323834	2.5451	-0.209884
bioplanet_176_Repression of pain sensation by the transcriptional regulator DREAM_View_Tumor cE01 (StemTA-like)	1.8367	0.313923	-0.687393	-0.99867	1.3742	0.270393	0.0582095	-1.13075
bioplanet_982_Nef in HIV-1 replication and disease pathogenesis_View_Tumor cE01 (StemTA-like)	0.107913	0.158071	-0.279898	1.66271	0.728619	1.03676	-0.0616545	-0.480982
GAVISH_3CA_MALIGNANT_METAPROGRAM_13_EMT_2_View_Tumor cE01 (StemTA-like)	-2.75884	0.496228	-0.27263	1.07406	0.884485	-1.54224	-0.539769	0.405585
bioplanet_410_Terpenoid backbone biosynthesis_View_Tumor cE01 (StemTA-like)	0.0430858	0.0421904	-0.458069	-0.259842	-0.484987	-1.47305	-0.465235	-0.950792
bioplanet_1510_Cross-presentation of particulate exogenous antigens (phagosomes)_View_Tumor cE01 (StemTA-like)	-0.562577	0.447831	-0.448076	-0.697499	-0.022352	-0.655495	0.0821564	-0.365168
GAVISH_3CA_METAPROGRAM_FIBROBLASTS_MYOFIBROBLASTS_View_Tumor cE01 (StemTA-like)	0.033744	-0.351587	-0.197648	0.839496	-0.257058	-0.826581	-0.261196	1.68324
bioplanet_1484_Attachment of GPI anchor to uPAR_View_Tumor cE01 (StemTA-like)	0.0314265	0.140195	-0.778435	0.16252	0.80982	0.407597	-0.189438	-1.24359
bioplanet_1206_MHC class II antigen presentation_View_Tumor cE01 (StemTA-like)	-1.112	0.871529	0.77256	0.0108078	-0.483174	0.362635	4.18386	-0.085129
bioplanet_688_Alpha-6 beta-1 and alpha-6 beta-4 integrin signaling_View_Tumor cE01 (StemTA-like)	-1.12956	-0.176405	-0.260126	0.308083	1.34079	-0.483082	-0.0649859	0.113452
bioplanet_720_Negative regulators of RIG-I/MDA5 signaling_View_Tumor cE01 (StemTA-like)	-0.00460255	-0.172995	0.550606	-0.303232	-0.450745	-0.293256	0.912506	-0.701121
bioplanet_714_Downregulation of ERBB2-ERBB3 signaling_View_Tumor cE01 (StemTA-like)	-0.119045	-0.354877	-0.121607	-0.295817	0.0615666	0.0250124	0.0593371	-0.687333
GAVISH_3CA_METAPROGRAM_CD4_T_CELLS_T_REG_View_Tumor cE01 (StemTA-like)	-0.492336	0.633645	0.851423	-1.02341	-0.168066	-0.723159	5.64352	0.502814
bioplanet_846_Aflatoxin B1 metabolism_View_Tumor cE01 (StemTA-like)	0.316889	0.42446	-0.529414	-0.61438	-0.657471	-2.31334	-0.315578	-0.183114
bioplanet_1381_Glypican-3 pathway_View_Tumor cE01 (StemTA-like)	-1.10889	0.770272	-0.798725	0.0912912	0.292159	-0.23083	-0.364316	-0.614543
bioplanet_839_Nicotinate metabolism_View_Tumor cE01 (StemTA-like)	0.0886559	0.427832	-0.399707	0.162922	-0.835439	0.165279	0.0858865	-1.03925
bioplanet_1367_Insulin regulation of blood glucose_View_Tumor cE01 (StemTA-like)	0.0685108	-0.409413	-0.150393	0.605634	0.704311	-0.16032	-0.235219	-0.204355
GAVISH_3CA_METAPROGRAM_EPITHELIAL_EPI3_View_Tumor cE01 (StemTA-like)	-1.55489	0.173228	-0.488601	0.375937	0.704321	-1.5087	-0.917616	2.08611
bioplanet_1168_Post-elongation processing of intronless pre-mRNA_View_Tumor cE01 (StemTA-like)	-0.163792	-0.564741	-0.853374	-0.210063	-0.528673	1.27864	-0.445174	0.88402
bioplanet_811_Nitric oxide metabolism_View_Tumor cE01 (StemTA-like)	0.627514	-0.243836	-0.195318	-0.273449	0.0125722	0.101153	-0.256524	-0.19259
bioplanet_416_Multi-drug resistance factors_View_Tumor cE01 (StemTA-like)	0.651819	0.317646	-0.560602	-0.0294599	0.759894	-0.560141	-0.588847	-0.581629
bioplanet_74_Tumor suppressor Arf inhibits ribosomal biogenesis_View_Tumor cE01 (StemTA-like)	-0.425126	-0.348075	-0.588103	-0.098147	-0.0437289	1.15602	-0.123562	0.129952
bioplanet_973_Acyl chain remodelling of phosphatidylserine_View_Tumor cE01 (StemTA-like)	-0.0543705	0.703234	0.166751	-0.844759	-0.350848	-1.41462	-0.255852	-0.079149
bioplanet_244_Downregulation of MTA-3 in ER-negative breast tumors_View_Tumor cE01 (StemTA-like)	-0.0946476	0.0750848	-0.333153	2.19191	0.716054	-1.21925	1.24847	0.036642
bioplanet_69_p27 phosphorylation regulation during cell cycle progression_View_Tumor cE01 (StemTA-like)	0.150838	-0.576298	-0.249332	-0.0317008	-0.488547	0.173975	-0.297294	-0.00822558
bioplanet_940_Methionine salvage pathway_View_Tumor cE01 (StemTA-like)	0.369887	0.358195	-0.76802	0.199719	-0.591003	0.0921667	0.552777	0.557211
bioplanet_31_MEF2D role in T cell apoptosis_View_Tumor cE01 (StemTA-like)	0.0131673	0.833725	0.57689	0.23199	0.0255295	-0.0984291	0.252385	-0.0504546
bioplanet_265_Protein processing in the endoplasmic reticulum_View_Tumor cE01 (StemTA-like)	-0.0692848	-0.50886	0.374641	-0.376014	0.0298164	-0.149258	2.82885	0.0166675
GAVISH_3CA_MALIGNANT_METAPROGRAM_16_MES_GLIOMA_View_Tumor cE01 (StemTA-like)	-0.0525218	0.310026	-0.103755	-0.0227226	1.18907	-1.08117	-0.138617	1.45922
bioplanet_814_Polyamine metabolism_View_Tumor cE01 (StemTA-like)	1.05127	-0.27416	-1.0136	-0.0127838	-0.502627	0.433444	-0.357557	1.38915
bioplanet_1493_CD28-dependent Vav1 pathway_View_Tumor cE01 (StemTA-like)	-0.0645551	-0.207614	-0.411807	1.73506	1.08572	-0.232272	0.145101	-0.461353
bioplanet_1083_Cation-coupled chloride cotransporters_View_Tumor cE01 (StemTA-like)	-0.295169	0.260237	-1.10845	-2.05808	-0.50445	-0.0558153	0.239783	0.723445
bioplanet_691_Sprouty regulation of FGF signaling_View_Tumor cE01 (StemTA-like)	0.293233	-0.422626	0.0560485	0.953934	-0.0720907	-0.571539	1.56307	-1.46201
bioplanet_886_EGFR downregulation_View_Tumor cE01 (StemTA-like)	0.118431	-0.518254	0.194863	0.640638	0.31658	-0.301581	3.80182	-0.781359
bioplanet_1185_S phase_View_Tumor cE01 (StemTA-like)	-0.0585512	-0.281971	0.292385	1.96563	-1.05644	0.108398	-0.525643	-0.830868
bioplanet_1604_Nef-mediated CD8 downregulation_View_Tumor cE01 (StemTA-like)	0.318653	0.0381661	-0.065076	1.43177	0.0409111	-0.411037	-0.552937	-0.979937
bioplanet_1739_Keap1-Nrf2 pathway_View_Tumor cE01 (StemTA-like)	-0.631138	-0.0987168	-0.623459	0.23418	-0.366971	1.08485	1.02426	-1.00529
bioplanet_1504_Cleavage of growing transcript in the termination region_View_Tumor cE01 (StemTA-like)	-0.0447982	-0.635785	-0.596586	-0.725945	-0.470788	0.966924	-0.397446	0.854
bioplanet_802_Purine ribonucleoside monophosphate biosynthesis_View_Tumor cE01 (StemTA-like)	-0.0827721	-0.214812	-1.24927	-0.277698	-1.40638	0.00755061	-0.0525321	2.21267
HALLMARK_MYC_TARGETS_V2_View_Tumor cE01 (StemTA-like)	-0.11521	-0.325493	-1.06204	-0.300824	-1.53609	0.89174	-0.309502	1.39289
bioplanet_120_Cytokines and inflammatory response_View_Tumor cE01 (StemTA-like)	0.0611038	1.57089	0.30691	-1.67032	-0.583097	-0.43342	-0.258011	1.15751
GAVISH_3CA_MALIGNANT_METAPROGRAM_39_METAL_RESPONSE_View_Tumor cE01 (StemTA-like)	0.0673258	0.43086	-0.899597	0.415443	0.52179	-0.747134	-3.93002	2.20782
bioplanet_307_Vibrio cholerae infection_View_Tumor cE01 (StemTA-like)	-0.084879	-0.515198	-0.0414354	-0.152575	0.764854	0.169318	5.41911	0.0458209
GAVISH_3CA_METAPROGRAM_CD8_T_CELLS_CHROMATIN_View_Tumor cE01 (StemTA-like)	-0.0228147	0.735307	-0.587128	-2.32199	0.483166	-0.263433	2.86613	-0.374198
bioplanet_75_MAL role in Rho-mediated activation of SRF_View_Tumor cE01 (StemTA-like)	0.7276	-0.168732	-0.237499	0.636378	1.16034	-0.999902	0.36832	-0.299771
bioplanet_352_Vitamin B6 metabolism_View_Tumor cE01 (StemTA-like)	-0.111438	0.425474	-0.0827605	-0.216597	-0.860417	-1.68789	-0.941774	-0.134874
bioplanet_668_TGF-beta receptor activation of SMADs_View_Tumor cE01 (StemTA-like)	0.152768	-0.502218	-0.364232	0.214512	0.329946	0.571759	0.14528	0.00695151
bioplanet_1310_S1P/S1P4 pathway_View_Tumor cE01 (StemTA-like)	-0.0496248	0.0333883	-0.4189	0.662256	1.08878	-1.28244	0.0231841	-0.0612044
GAVISH_3CA_METAPROGRAM_EPITHELIAL_METABOLISM_KIDNEY_1_View_Tumor cE01 (StemTA-like)	0.140584	0.288334	-0.625184	-0.146731	-0.475169	-0.4274	-1.02712	-0.313363
bioplanet_859_Alanine and aspartate metabolism_View_Tumor cE01 (StemTA-like)	0.0405147	0.722284	-0.0807198	-0.297822	-0.428404	-0.650973	-0.372006	-0.553449
bioplanet_306_Bacterial invasion of epithelial cells_View_Tumor cE01 (StemTA-like)	-1.34144	-0.405776	-0.0871942	0.363123	0.918286	-0.303911	1.85467	-0.013619
bioplanet_363_Tricarboxylic acid (TCA) cycle_View_Tumor cE01 (StemTA-like)	1.95829	-0.0649244	-0.00359362	-0.214663	-1.32668	-0.391479	-0.282394	-0.773018
bioplanet_1328_T cell receptor/Ras pathway_View_Tumor cE01 (StemTA-like)	2.64214	0.496119	-0.495891	-0.444884	1.48012	-0.556215	-0.229576	-0.961411
bioplanet_188_MAP kinase downregulation by phosphorylation of MEK1 by Cdk5/p35_View_Tumor cE01 (StemTA-like)	2.93187	0.347939	-0.672827	-0.301739	1.20497	-0.667435	-0.0356955	-1.17468
bioplanet_948_Pyrimidine catabolism_View_Tumor cE01 (StemTA-like)	-0.240212	0.948008	0.321666	0.202837	-0.333469	-1.20034	0.017586	-0.401223
GAVISH_3CA_METAPROGRAM_FIBROBLASTS_CAF_9_View_Tumor cE01 (StemTA-like)	-1.61055	0.163523	-0.323079	-0.687767	0.52755	-0.142399	-0.508385	2.15384
bioplanet_1434_Thymic stromal lymphopoietin (TSLP) pathway_View_Tumor cE01 (StemTA-like)	-0.0691201	0.136975	0.388993	-0.41782	-0.715885	0.223161	-0.984771	0.0661911
bioplanet_528_Signaling by constitutively active EGFR_View_Tumor cE01 (StemTA-like)	0.126228	-0.439841	0.00513391	-0.179075	0.0632249	0.15111	0.501594	-0.787018
bioplanet_676_SHC1 events in EGFR signaling_View_Tumor cE01 (StemTA-like)	1.71933	0.0355114	-0.529257	-0.0457092	0.581158	0.364968	-0.0353993	-1.74722
bioplanet_1309_Alpha-V beta-3 integrin/OPN pathway_View_Tumor cE01 (StemTA-like)	0.156021	-0.105276	0.00557714	-0.189299	1.00117	-0.463032	2.80452	0.0664826
bioplanet_409_Glutathione metabolism_View_Tumor cE01 (StemTA-like)	1.54456	-0.401034	-0.180312	0.619492	-0.72911	-0.221082	-0.411937	-0.112169
GAVISH_3CA_METAPROGRAM_ENDOTHELIAL_ENDO_7_View_Tumor cE01 (StemTA-like)	-0.473437	0.701031	-0.0237423	0.173618	-0.291475	-1.54405	-0.767967	1.38131
bioplanet_985_Influenza infection_View_Tumor cE01 (StemTA-like)	-0.0541351	-0.518643	-0.84911	-0.783334	-0.605578	0.519301	-0.227761	1.01775
bioplanet_258_RNA polymerase_View_Tumor cE01 (StemTA-like)	0.345645	-0.322138	-0.80571	0.474378	-0.716536	1.17531	-0.280452	0.11658
HALLMARK_CHOLESTEROL_HOMEOSTASIS_View_Tumor cE01 (StemTA-like)	-0.311083	-0.206444	-0.112149	-0.119287	0.3755	-1.17674	-1.36026	-0.308058
GAVISH_3CA_METAPROGRAM_CD8_T_CELLS_DYSFUNCTION_View_Tumor cE01 (StemTA-like)	0.0244299	-0.258902	0.182191	0.695776	-0.361554	-0.605353	0.300439	0.607203
bioplanet_224_Cardiac protection against reactive oxygen species_View_Tumor cE01 (StemTA-like)	0.0135848	0.468847	-0.0290154	-0.427218	-1.02027	-0.37248	-0.0663573	0.167494
bioplanet_1167_Capped intron-containing pre-mRNA processing_View_Tumor cE01 (StemTA-like)	-0.0592395	-0.608405	-0.544375	-0.871861	-0.445437	0.989576	-0.115272	0.901968
bioplanet_57_ADP-ribosylation factor_View_Tumor cE01 (StemTA-like)	-0.233033	-0.326448	-0.0562933	0.300501	0.773041	-0.514546	3.09048	-0.309044
bioplanet_1022_Caspase-mediated cleavage of cytoskeletal proteins_View_Tumor cE01 (StemTA-like)	-0.0336161	1.02156	-0.231868	0.218207	0.902889	-1.09516	0.0818127	-0.639455
bioplanet_84_Support of platelet aggregation by Eph kinases and ephrins_View_Tumor cE01 (StemTA-like)	-0.304759	0.0419937	-0.286936	1.20591	1.09093	-0.741828	-0.0358415	0.293929
GAVISH_3CA_METAPROGRAM_ENDOTHELIAL_NF_KB_View_Tumor cE01 (StemTA-like)	-0.376131	0.18008	-0.048534	-1.46184	0.424487	-0.570041	-0.315612	1.06046
bioplanet_1148_Regulatory RNA pathways_View_Tumor cE01 (StemTA-like)	0.720553	-0.335651	-0.70866	0.274724	-0.60015	0.761462	-0.25921	0.597944
GAVISH_3CA_METAPROGRAM_MACROPHAGES_MAC_1_View_Tumor cE01 (StemTA-like)	-0.278465	0.617346	0.0505381	0.347888	0.580814	-0.989009	-0.708573	0.604314
bioplanet_1156_Stabilization of mRNA by HuR_View_Tumor cE01 (StemTA-like)	-1.30967	-0.176506	-0.956947	-0.186508	0.557637	0.763597	-0.239512	1.17871
bioplanet_1100_Zinc influx into cells by the SLC39 gene family_View_Tumor cE01 (StemTA-like)	0.520537	0.192777	-1.42806	0.0672945	-0.543414	0.251925	0.585826	0.728334
bioplanet_1009_Apoptosis modulation by HSP70_View_Tumor cE01 (StemTA-like)	-0.0680836	0.00125916	-0.0076538	-0.301188	-0.623214	-0.222121	-0.205987	-0.460207
bioplanet_357_Folate biosynthesis_View_Tumor cE01 (StemTA-like)	-0.430145	0.308423	-1.47242	-0.80566	-0.940121	0.754529	-0.986113	-0.543351
bioplanet_460_Proximal tubule bicarbonate reclamation_View_Tumor cE01 (StemTA-like)	0.142692	-0.0495979	-0.0883929	-1.14217	-0.219251	-0.161867	1.10646	-0.903677
bioplanet_364_Pentose phosphate pathway_View_Tumor cE01 (StemTA-like)	0.0186968	-0.312425	-0.127982	0.130616	-0.794649	-0.876938	-0.279561	0.868105
bioplanet_1340_ERBB1 downstream pathway_View_Tumor cE01 (StemTA-like)	0.261922	-0.234973	-0.204222	0.0473009	1.06099	-0.121489	-0.216968	-0.560569
bioplanet_1123_RNA polymerase III transcription termination_View_Tumor cE01 (StemTA-like)	-0.050824	-0.405684	-0.495263	-0.544057	-1.06969	0.795564	-0.281446	0.710199
bioplanet_949_Pyrimidine salvage reactions_View_Tumor cE01 (StemTA-like)	-0.974212	1.14999	0.0988633	0.649201	-0.212202	-1.68164	0.0624006	-0.530204
bioplanet_1141_Diurnally regulated genes with circadian orthologs_View_Tumor cE01 (StemTA-like)	0.0145937	-0.204146	-0.142467	0.575841	0.285197	0.234607	-0.224462	0.216465
GAVISH_3CA_MALIGNANT_METAPROGRAM_36_IG_View_Tumor cE01 (StemTA-like)	0.342929	0.941336	-0.609862	-1.51321	0.372537	0.397668	-0.55694	-0.989553
bioplanet_983_HIV infection_View_Tumor cE01 (StemTA-like)	-0.015304	-0.358095	-0.0263592	1.41055	-0.793117	0.384369	-0.265783	-0.481505
bioplanet_756_Insulin biosynthesis and processing_View_Tumor cE01 (StemTA-like)	0.10907	-0.566811	0.190174	-0.235526	-0.237247	-0.350607	4.62987	0.0214761
HALLMARK_MTORC1_SIGNALING_View_Tumor cE01 (StemTA-like)	-0.111987	-0.417302	0.0230766	-0.0755415	-0.430903	-0.560284	-0.337616	0.780099
bioplanet_374_Propanoate metabolism_View_Tumor cE01 (StemTA-like)	0.539092	0.097189	-0.214774	-0.221875	-1.64384	-0.911526	-0.158456	-0.00239178
bioplanet_901_Costimulation by the CD28 family_View_Tumor cE01 (StemTA-like)	-0.0798044	1.22538	0.401364	1.02339	-0.543556	-0.137634	1.57938	0.120149
bioplanet_609_N-cadherin signaling events_View_Tumor cE01 (StemTA-like)	-0.302494	0.0188849	-0.263219	0.0870788	1.187	-0.60954	-0.220276	-0.0765516
bioplanet_310_Shigellosis_View_Tumor cE01 (StemTA-like)	-0.238069	-0.428119	-0.21761	0.956598	0.605423	-0.358091	0.191026	-0.0453378
bioplanet_1644_Complement cascade regulation_View_Tumor cE01 (StemTA-like)	-0.0358641	0.442953	-0.584612	-0.930549	0.928077	-0.608628	0.788855	0.117861
bioplanet_362_Glycolysis and gluconeogenesis_View_Tumor cE01 (StemTA-like)	0.120032	0.0374021	0.210191	0.0482833	-0.984714	-1.44533	-0.301958	0.614411
bioplanet_537_Inhibitor of DNA binding (ID) signaling pathway_View_Tumor cE01 (StemTA-like)	-0.152719	0.822469	-1.42994	0.185111	-0.503713	0.551208	-0.782865	-0.174479
bioplanet_204_Phagosome_View_Tumor cE01 (StemTA-like)	-0.18414	0.602606	0.384513	-0.104491	-0.0351174	0.714252	2.19515	-0.251648
bioplanet_431_Mechanism of protein import into the nucleus_View_Tumor cE01 (StemTA-like)	-0.0530667	-0.163123	-0.652921	-0.0317552	-0.515859	-0.349662	0.0688428	2.06983
GAVISH_3CA_METAPROGRAM_ENDOTHELIAL_ENDO_3_View_Tumor cE01 (StemTA-like)	-0.248571	1.10527	-0.391885	-0.190886	-0.336564	-1.43919	-3.04655	0.825467
bioplanet_1385_Golgi-associated vesicle biogenesis_View_Tumor cE01 (StemTA-like)	-0.0911821	-0.269366	0.178478	-1.31026	0.0786538	-0.111823	5.15049	-0.19123
bioplanet_220_Effect of METS on macrophage differentiation_View_Tumor cE01 (StemTA-like)	0.230852	0.0636399	-0.651991	-2.10993	0.481364	0.64117	-0.0854371	-0.214668
bioplanet_326_Monocyte and its surface molecules_View_Tumor cE01 (StemTA-like)	-1.39544	0.0614512	-0.330917	-0.0700917	-0.0519312	-1.14442	0.655405	1.51875
bioplanet_82_Cystic fibrosis transmembrane conductance regulator (CFTR) and beta 2 adrenergic receptor (b2AR) pathway_View_Tumor cE01 (StemTA-like)	-1.70465	0.274746	-0.354856	0.217881	0.876436	-0.742433	-0.171313	0.392651
bioplanet_847_Urea cycle and metabolism of amino groups_View_Tumor cE01 (StemTA-like)	0.964348	0.0785836	-0.503247	-0.0307069	-0.479343	-0.397529	-1.35241	1.07755
bioplanet_1343_AP-1 transcription factor network_View_Tumor cE01 (StemTA-like)	0.213451	0.48163	-0.53812	-1.44496	1.26434	0.595153	-0.338588	0.133187
bioplanet_1026_Cell cycle checkpoints_View_Tumor cE01 (StemTA-like)	-0.046329	-0.145575	0.196244	1.81853	-1.02594	0.004693	-0.40245	-0.950366
bioplanet_189_Parkin role in the ubiquitin-proteasomal pathway_View_Tumor cE01 (StemTA-like)	-0.10648	0.129117	0.189279	0.814751	-0.971672	-0.252363	-0.289301	-0.285159
bioplanet_1228_Downregulation of SMAD2/3-SMAD4 transcriptional activity_View_Tumor cE01 (StemTA-like)	-0.030183	-0.378939	0.229167	-0.365895	-0.0457085	-0.714374	4.86927	-0.291653
bioplanet_330_Ras-independent pathway in NK cell-mediated cytotoxicity_View_Tumor cE01 (StemTA-like)	0.0111229	0.669699	-0.512267	0.258907	1.05755	0.778504	-0.0759156	-0.714434
GAVISH_3CA_MALIGNANT_METAPROGRAM_15_EMT_4_View_Tumor cE01 (StemTA-like)	-0.805829	0.573445	-0.341401	1.23249	0.547557	0.944836	-0.37131	0.243023
bioplanet_1500_Cellular response to hypoxia_View_Tumor cE01 (StemTA-like)	-0.26768	-0.198268	0.0979172	0.297424	-0.385421	-1.22511	0.113597	0.292728
bioplanet_887_Interleukin-1 processing_View_Tumor cE01 (StemTA-like)	-0.0413105	1.09077	-0.258643	-0.75974	-0.41141	-1.73911	-0.197377	-0.161501
bioplanet_1714_TP53 network_View_Tumor cE01 (StemTA-like)	-0.10686	0.485396	-0.384161	0.216614	-0.132023	0.228073	-0.261924	0.790791
bioplanet_589_Nef-induced signal transduction_View_Tumor cE01 (StemTA-like)	-0.136387	-0.210787	-0.589582	1.39009	0.542142	0.380141	0.468902	-0.702318
bioplanet_554_G13 signaling pathway_View_Tumor cE01 (StemTA-like)	-0.0967579	-0.252923	-0.244994	0.188912	0.885665	-0.58314	-0.0653988	-0.129892
bioplanet_565_Rap1 signaling_View_Tumor cE01 (StemTA-like)	0.57281	-0.0303261	-0.658833	0.303217	0.334578	0.732852	-0.513601	-0.885493
bioplanet_533_Signaling to p38 via RIT and RIN_View_Tumor cE01 (StemTA-like)	1.56262	0.104522	-0.666753	0.145036	0.653273	0.173273	-0.280116	-1.5304
bioplanet_1757_Hypertrophy pathway_View_Tumor cE01 (StemTA-like)	0.325286	0.276416	-0.720216	-0.428355	1.07418	-0.483864	-0.644029	1.45019
bioplanet_971_Acyl chain remodelling of phosphatidylglycerol_View_Tumor cE01 (StemTA-like)	-0.110602	0.964744	-0.162044	-0.0488948	-0.746542	-1.40555	0.0371283	-0.0565676
HALLMARK_UNFOLDED_PROTEIN_RESPONSE_View_Tumor cE01 (StemTA-like)	-0.0893374	-0.425887	-0.152261	-0.915288	-0.353793	0.0557812	-0.163597	1.20387
bioplanet_1124_RNA polymerase III transcription initiation from type 2 promoter_View_Tumor cE01 (StemTA-like)	0.0295944	-0.308095	-0.857226	0.288553	-0.659662	0.966854	-0.20007	0.24337
bioplanet_1439_ID regulation of gene expression_View_Tumor cE01 (StemTA-like)	-1.13292	0.699336	-0.380154	-1.44759	0.540789	-0.483376	1.18001	1.4487
GAVISH_3CA_METAPROGRAM_MACROPHAGES_CELL_CYCLE_View_Tumor cE01 (StemTA-like)	0.0863596	-0.263795	-1.07449	0.099908	-0.568199	0.272239	-1.25062	-0.125106
bioplanet_698_Retrograde neurotrophin signaling_View_Tumor cE01 (StemTA-like)	-0.149517	-0.0737397	-0.147821	-0.169759	0.380585	-0.21128	0.289419	-0.0200418
bioplanet_73_Splicing regulation through Sam68_View_Tumor cE01 (StemTA-like)	2.33503	0.265329	-0.499097	-0.124249	0.766474	-1.09347	0.969082	-0.779773
GAVISH_3CA_METAPROGRAM_CD8_T_CELLS_UNASSIGNED_1_View_Tumor cE01 (StemTA-like)	-0.00129446	0.738679	0.0825351	-0.661729	-0.36442	0.671725	4.94533	-0.50521
bioplanet_1341_Syndecan 4 pathway_View_Tumor cE01 (StemTA-like)	-0.633247	0.217433	-0.472491	0.394416	0.960473	0.191166	-0.181955	-0.5103
bioplanet_218_PRC2 complex long-term gene silencing through modification of histone tails_View_Tumor cE01 (StemTA-like)	0.0471169	-0.253032	-0.625584	0.0448293	0.269751	0.301482	0.230022	-0.298063
bioplanet_1311_FRA pathway_View_Tumor cE01 (StemTA-like)	-0.0648007	0.408164	-0.397015	-0.972929	1.24153	-0.459141	-0.312329	0.324961
bioplanet_148_Erythropoietin-mediated neuroprotection through NF-kB_View_Tumor cE01 (StemTA-like)	0.0868871	1.21362	-0.327629	-0.395643	-0.073384	-1.2032	0.256738	0.193548
GAVISH_3CA_METAPROGRAM_B_CELLS_B_CELLS_1_View_Tumor cE01 (StemTA-like)	0.0270673	0.625155	-0.765536	-2.48529	0.764136	0.313498	2.65335	-0.266959
bioplanet_1154_Deadenylation of mRNA_View_Tumor cE01 (StemTA-like)	-0.30782	-0.240157	-0.799806	-0.272886	-0.355815	0.0708755	0.287317	1.61047
bioplanet_238_Cell adhesion molecules (CAMs)_View_Tumor cE01 (StemTA-like)	-0.188149	1.07689	0.226087	-0.0999698	-0.089705	0.422859	-0.0338187	-0.171893
bioplanet_119_Signaling pathway from G-protein families_View_Tumor cE01 (StemTA-like)	1.8343	0.191302	-0.297236	-0.0665244	1.01215	-0.524475	0.531047	-1.03882
bioplanet_926_Activation of IRF3/IRF7 mediated by TBK1/IKK epsilon_View_Tumor cE01 (StemTA-like)	0.00755696	-0.126401	0.124508	0.018011	-0.458013	-0.352936	-0.0374687	-1.15367
bioplanet_1499_Cell-extracellular matrix interactions_View_Tumor cE01 (StemTA-like)	-2.32927	0.0725459	-0.536188	2.31316	0.767885	-1.18572	0.0302077	-0.00493124
bioplanet_366_Fructose and mannose metabolism_View_Tumor cE01 (StemTA-like)	-0.0174269	0.335627	0.0650773	-0.0106977	-0.390729	-1.60109	0.934007	0.527315
bioplanet_1007_Apoptotic factor-mediated response_View_Tumor cE01 (StemTA-like)	2.09345	-0.180989	-0.496619	-1.01088	-0.363919	0.117449	-0.212312	-0.700529
bioplanet_1591_Mitotic G1-G1/S phases_View_Tumor cE01 (StemTA-like)	-0.0671238	-0.124684	0.12581	1.67791	-0.859241	-0.0128866	-0.352445	-0.66942
bioplanet_1133_Messenger RNA capping_View_Tumor cE01 (StemTA-like)	0.038654	-0.223106	-0.865441	-0.0141196	-0.859959	0.983599	-0.260095	0.214047
bioplanet_1028_Influenza factor interactions with host_View_Tumor cE01 (StemTA-like)	-0.16145	0.597293	-0.173322	-1.00042	0.00476081	0.262815	-0.380617	0.750598
bioplanet_1088_SLC26 family multifunctional anion exchangers_View_Tumor cE01 (StemTA-like)	0.0299024	0.668292	-2.0704	0.0973428	0.266523	0.216113	-0.22966	-0.932653
bioplanet_647_NODAL signaling regulation_View_Tumor cE01 (StemTA-like)	-0.186017	0.825752	-2.1114	-0.101914	-0.399793	0.807432	0.0989933	-0.54726
bioplanet_1725_SREBF and miR-33 in cholesterol and lipid homeostasis_View_Tumor cE01 (StemTA-like)	-0.708768	-0.00705211	-1.00487	-0.317538	-0.708871	-1.67286	-0.502224	-0.281691
bioplanet_915_AKT phosphorylation of nuclear targets_View_Tumor cE01 (StemTA-like)	-0.832074	0.578334	-2.13339	0.242365	-0.961881	1.12352	0.204825	-0.375057
bioplanet_760_Incretin biosynthesis, secretion, and inactivation_View_Tumor cE01 (StemTA-like)	1.65802	-0.703928	0.68105	-1.92573	1.05045	-0.576891	-0.312407	-0.702483
bioplanet_133_Interferon-alpha signaling pathway_View_Tumor cE01 (StemTA-like)	-0.908649	1.09864	0.260369	-0.789592	-0.0249	-0.250377	-0.06093	-1.05071
bioplanet_1495_CHL1 interactions_View_Tumor cE01 (StemTA-like)	-3.03856	-0.121177	-0.607192	-0.0570479	1.89082	-1.41003	-0.210297	0.387213
bioplanet_1021_Activation of DNA fragmentation factor_View_Tumor cE01 (StemTA-like)	0.0455462	0.0780053	-2.32579	-0.699894	-0.16527	0.480291	0.737879	-0.857882
bioplanet_1138_Messenger RNA processing_View_Tumor cE01 (StemTA-like)	-0.547759	-0.436957	-1.04972	-1.73169	-0.504154	1.23175	-0.375085	0.228503
bioplanet_1153_Transcription factor regulation of microRNAs related to cardiac hypertrophy_View_Tumor cE01 (StemTA-like)	-0.114951	1.25974	-1.52171	-0.175767	-0.275972	-0.754682	0.567249	-0.720424
bioplanet_421_FYVE-finger proteins in vesicle transport_View_Tumor cE01 (StemTA-like)	-0.0319081	0.13092	-1.3898	-0.247582	0.0774939	-0.643927	-0.0243644	-0.59434
bioplanet_1177_DNA-PK pathway in nonhomologous end joining_View_Tumor cE01 (StemTA-like)	-0.402642	-0.239116	-1.3071	0.00819922	-0.64092	1.37012	-0.244277	-0.511144
bioplanet_393_Ketone body biosynthesis and degradation_View_Tumor cE01 (StemTA-like)	0.0966355	0.361217	-1.68014	-0.158895	-0.284198	-1.1072	-0.367639	-1.01523
bioplanet_927_Cell cycle negative regulation by p75 neurotrophin receptor_View_Tumor cE01 (StemTA-like)	-0.102562	-0.0698415	-1.05519	0.0622829	-0.276007	0.217146	-1.41844	-0.561087
bioplanet_785_Fatty acyl-CoA biosynthesis_View_Tumor cE01 (StemTA-like)	-0.184323	-0.46988	-0.449339	-0.441536	-0.207336	-0.548252	-0.398889	-0.332786
bioplanet_136_Interleukin-10 anti-inflammatory signaling pathway_View_Tumor cE01 (StemTA-like)	-0.370497	1.15598	-0.239707	-0.498609	-0.5336	-0.762241	0.631659	-1.10216
bioplanet_4_Cell to cell adhesion signaling_View_Tumor cE01 (StemTA-like)	-0.777667	0.259812	-1.39111	0.494794	0.441997	-0.619293	-0.588168	-0.436154
bioplanet_821_Iron metabolism in placenta_View_Tumor cE01 (StemTA-like)	0.164633	0.419092	-1.39099	-0.0940925	-0.198766	-0.920599	-0.106851	-0.130292
GAVISH_3CA_MALIGNANT_METAPROGRAM_4_CHROMATIN_View_Tumor cE01 (StemTA-like)	-0.473573	0.620636	-1.98864	-0.646256	0.488801	-0.169245	0.459502	-0.233807
bioplanet_1329_Rapid glucocorticoid receptor pathway_View_Tumor cE01 (StemTA-like)	-0.545722	0.426347	-1.04151	0.515085	1.09404	-0.623047	-0.0137091	0.187626
bioplanet_1606_Nephrin interactions_View_Tumor cE01 (StemTA-like)	-1.5333	0.246671	-1.50341	0.268481	1.21721	-0.177392	-0.0507523	-0.651206
bioplanet_394_Steroid biosynthesis_View_Tumor cE01 (StemTA-like)	0.0652633	0.0555494	-0.717412	-0.0948523	-0.303138	-1.52038	-0.57113	-0.328486
bioplanet_139_Interleukin-22 soluble receptor signaling pathway_View_Tumor cE01 (StemTA-like)	-1.06745	1.32311	0.129678	-1.17985	-0.311782	-0.51338	0.482976	-1.01849
bioplanet_1160_Destabilization of mRNA by butyrate response factor 1 (BRF1)_View_Tumor cE01 (StemTA-like)	-0.507442	0.112147	-1.19641	-0.206313	-0.5533	1.37771	0.977141	-0.59985
bioplanet_242_Polyadenylation of mRNA_View_Tumor cE01 (StemTA-like)	-0.125347	0.753621	-0.847154	-0.141803	0.671236	0.120281	-0.393733	1.556
bioplanet_1567_Activation of chaperones by IRE1 alpha_View_Tumor cE01 (StemTA-like)	1.63006	-0.506428	1.00972	-0.0866178	0.438186	-0.611831	-0.220387	-0.119673
bioplanet_76_Attenuation of GPCR signaling_View_Tumor cE01 (StemTA-like)	-0.51613	0.457124	-1.57176	0.604556	1.124	0.454049	0.0951327	-0.263951
bioplanet_1646_Insulin secretion regulation by acetylcholine_View_Tumor cE01 (StemTA-like)	0.421247	0.285047	-1.49093	0.170095	-0.306272	0.946894	-0.303122	-0.185503
bioplanet_566_S6K1 signaling_View_Tumor cE01 (StemTA-like)	0.354924	-0.116397	-1.80148	-0.659649	-0.685576	-0.0898703	0.337937	0.705437
bioplanet_1637_RSK activation_View_Tumor cE01 (StemTA-like)	-0.315234	1.07897	-1.80203	-1.12027	0.717737	0.0246034	-0.0601447	-0.146826
bioplanet_660_Death receptor signaling_View_Tumor cE01 (StemTA-like)	-0.594092	1.39853	0.196165	0.0172939	-0.145987	-0.494253	0.924892	-0.800433
bioplanet_91_Skeletal muscle hypertrophy is regulated via AKT/mTOR pathway_View_Tumor cE01 (StemTA-like)	-0.242594	-0.0502538	-0.994532	-0.385001	-0.511772	0.442665	-0.581869	0.254925
bioplanet_1607_Neurofascin interactions_View_Tumor cE01 (StemTA-like)	0.752622	0.176919	-0.324992	1.35653	-0.424277	-0.199742	-0.491548	0.935263
bioplanet_58_Protein kinase A (PKA) at the centrosome_View_Tumor cE01 (StemTA-like)	0.0556142	0.350794	-1.40741	-0.414225	0.748873	-0.0138669	-0.244088	-1.8918
bioplanet_1403_Mitotic metaphase/anaphase transition_View_Tumor cE01 (StemTA-like)	-0.527831	0.244828	-1.71475	-0.22141	-0.0731094	0.766712	-0.429031	0.0895168
bioplanet_436_Anandamide metabolism_View_Tumor cE01 (StemTA-like)	0.0224251	0.975208	-1.57419	-0.215626	-0.516163	-0.492247	0.309978	-0.710511
bioplanet_1599_Activation of pro-caspase 8_View_Tumor cE01 (StemTA-like)	-0.412386	1.37685	0.225729	0.0503336	-0.299576	-0.524926	0.51889	-0.354189
bioplanet_52_Chromatin remodeling by hSWI/SNF ATP-dependent complexes_View_Tumor cE01 (StemTA-like)	-1.4867	0.213921	-2.25727	-1.03148	-0.424935	0.931283	0.350257	-0.762145
bioplanet_916_Negative regulation of the PI3K/Akt network_View_Tumor cE01 (StemTA-like)	-0.111176	0.636484	-1.40728	-0.363661	-0.579003	-0.317072	0.144639	-0.754602
bioplanet_430_Shuttle for transfer of acetyl groups from mitochondria to the cytosol_View_Tumor cE01 (StemTA-like)	0.57233	-0.0207481	-0.0673715	-0.511028	-0.612382	-1.79859	-0.846033	0.122404
bioplanet_426_Ghrelin-mediated regulation of food intake and energy homeostasis_View_Tumor cE01 (StemTA-like)	-0.230911	0.607456	-1.85689	0.350609	-0.366625	-1.38089	-0.646369	-0.230394
bioplanet_1654_Gene expression regulation in late stage pancreatic bud precursor cells_View_Tumor cE01 (StemTA-like)	-0.0330767	0.784499	-2.06973	0.471409	-0.131724	0.159769	-0.399718	-0.21021
bioplanet_739_Phosphatidylglycerol biosynthesis_View_Tumor cE01 (StemTA-like)	0.0018391	0.986907	-1.62422	-0.12334	-0.414376	-0.430589	0.417298	-0.727225
bioplanet_1163_Intronless pre-mRNA processing_View_Tumor cE01 (StemTA-like)	-0.189663	0.53562	-1.00738	0.00691868	0.647729	0.573692	-0.439425	1.46187
bioplanet_340_Valine, leucine and isoleucine biosynthesis_View_Tumor cE01 (StemTA-like)	0.907131	0.0097126	-1.07496	-1.92575	-0.918479	0.404132	-0.253639	0.393461
bioplanet_816_Protein metabolism_View_Tumor cE01 (StemTA-like)	0.250146	-0.526593	-0.120652	-1.59323	0.0315004	-0.0418322	-0.290235	1.06325
bioplanet_603_Plexin D1 signaling_View_Tumor cE01 (StemTA-like)	-3.93453	0.431955	-0.478989	-0.14814	1.27428	-0.702577	0.201636	-0.279738
bioplanet_26_D4-GDI signaling pathway_View_Tumor cE01 (StemTA-like)	-0.249574	0.438617	-0.479747	0.480808	-0.667935	0.648947	-0.00363889	-0.370642
bioplanet_968_Acyl chain remodeling of cardiolipin_View_Tumor cE01 (StemTA-like)	0.519299	0.407895	-1.15069	0.137493	-0.828889	-0.604697	0.358445	0.127577
HALLMARK_TGF_BETA_SIGNALING_View_Tumor cE01 (StemTA-like)	-1.2031	0.292345	-1.0084	-0.710922	1.14377	0.419	-0.284431	-1.31916
bioplanet_571_Interleukin-9 signaling pathway_View_Tumor cE01 (StemTA-like)	-2.28403	1.01937	-0.161181	-0.778355	-0.26198	-0.265233	0.433478	-1.26434
bioplanet_1379_Rac1 cell motility signaling pathway_View_Tumor cE01 (StemTA-like)	-0.286704	-0.261005	-0.779596	0.180619	0.87083	-0.205002	0.101714	-1.30979
bioplanet_1111_Beta-catenin phosphorylation cascade_View_Tumor cE01 (StemTA-like)	-0.833259	0.24795	-1.3052	0.120417	0.837274	-0.374432	-0.598532	0.0865609
bioplanet_999_Nectin adhesion pathway_View_Tumor cE01 (StemTA-like)	-1.1728	-0.105834	-1.3004	0.462409	1.31323	-0.308701	-0.246694	-1.01336
bioplanet_1572_Interactions of HIV Vpr protein with host cellular proteins_View_Tumor cE01 (StemTA-like)	0.0224972	-0.124203	-0.507094	-1.04009	-0.379188	0.169525	-0.285243	1.55545
bioplanet_1005_Apoptotic execution phase_View_Tumor cE01 (StemTA-like)	-1.05793	0.299432	-1.44039	-0.236914	1.22332	-0.381658	-0.279882	-0.864711
bioplanet_77_Stress fiber formation mediated by Rho-selective guanine exchange factor AKAP13_View_Tumor cE01 (StemTA-like)	0.17168	0.233992	-1.36193	-0.580984	0.82566	-0.202854	-0.12049	-1.30813
bioplanet_44_AKAP95 role in mitosis and chromosome dynamics_View_Tumor cE01 (StemTA-like)	-0.118055	0.0211657	-1.39914	-0.589738	-0.357019	0.748767	-0.300781	-1.40709
bioplanet_1645_Gene expression regulation by hypoxia-inducible factor_View_Tumor cE01 (StemTA-like)	-1.48582	0.832753	-1.23251	-0.0095912	-0.664696	-0.643332	-0.0277485	-0.252222
GAVISH_3CA_MALIGNANT_METAPROGRAM_29_NPC_OPC_View_Tumor cE01 (StemTA-like)	-0.448386	0.513949	-1.74877	-0.393837	-0.134001	0.787139	0.294315	-0.744377
bioplanet_967_Hydrolysis of lysophosphatidylcholine (LPC)_View_Tumor cE01 (StemTA-like)	-0.209071	0.61729	-1.15291	0.489273	-0.441747	-0.296677	0.237724	-0.569427
bioplanet_751_N-glycan precursor substrate biosynthesis_View_Tumor cE01 (StemTA-like)	1.98846	0.040694	-0.261614	-0.703302	-0.460761	0.391419	-0.570525	-0.098619
bioplanet_687_Integrin-linked kinase signaling_View_Tumor cE01 (StemTA-like)	-0.794908	-0.274759	-1.1028	0.550059	0.735554	-0.0910425	0.0655406	-0.0379107
bioplanet_270_RNA polymerase III transcription_View_Tumor cE01 (StemTA-like)	-0.183027	-0.136472	-1.00305	-0.565567	-1.2107	1.14223	0.0214981	0.0178052
bioplanet_334_West Nile virus infection_View_Tumor cE01 (StemTA-like)	1.24517	0.345892	-1.72286	-0.251902	-0.639972	0.167109	-0.431644	-0.744025
bioplanet_992_Adherens junction actin cytoskeletal organization_View_Tumor cE01 (StemTA-like)	-1.1002	0.383291	-1.78916	0.396138	0.656561	-0.530229	-0.62736	-1.54075
bioplanet_1382_HNF3A pathway_View_Tumor cE01 (StemTA-like)	-0.103409	0.0605077	-0.317282	0.15727	-0.501488	0.763299	0.0407305	0.431642
bioplanet_423_ER-associated degradation (ERAD) pathway_View_Tumor cE01 (StemTA-like)	0.1721	-0.348384	-0.267485	-0.531563	0.0351706	0.0362515	-0.457936	-0.790308
HALLMARK_PROTEIN_SECRETION_View_Tumor cE01 (StemTA-like)	0.00870487	-0.181005	0.269198	0.063404	1.46065	-0.238169	-0.408605	0.757353
bioplanet_1368_PIK3C1/AKT pathway_View_Tumor cE01 (StemTA-like)	-0.527075	0.0373751	-1.02835	0.0994126	0.774892	0.0350417	-0.258283	0.356588
bioplanet_253_Telomerase protein component gene hTERT transcriptional regulation_View_Tumor cE01 (StemTA-like)	-0.514731	0.882865	-0.814337	-0.654967	-0.435149	0.0976358	-0.592462	-0.389036
bioplanet_599_TGF-beta signaling in gastrointestinal stem cells_View_Tumor cE01 (StemTA-like)	-1.15123	0.92087	-1.16657	-0.887776	0.908945	-0.383946	-0.00927346	0.852167
bioplanet_996_Post-translational regulation of adherens junction stability and disassembly_View_Tumor cE01 (StemTA-like)	-2.63864	0.0968804	-1.29898	0.127506	0.778601	-0.159974	-0.450495	-1.28647
bioplanet_930_Reversible hydration of carbon dioxide_View_Tumor cE01 (StemTA-like)	-0.227467	0.468375	-1.45246	-0.447499	-1.79893	-1.5798	0.128148	-0.31692
bioplanet_1742_Ovarian infertility genes_View_Tumor cE01 (StemTA-like)	-1.34695	0.72865	-1.6454	-0.299251	-0.236006	1.03069	-0.00397773	-0.855517
bioplanet_1398_HIV-1 early elongation complex formation_View_Tumor cE01 (StemTA-like)	-0.234104	0.297188	-1.52058	-0.390598	-0.436134	0.356227	-0.279797	0.0858323
bioplanet_66_Telomeres, telomerase, cellular aging, and immortality_View_Tumor cE01 (StemTA-like)	-0.334689	0.0104016	-1.55039	-0.840224	-0.393178	0.459138	-0.316275	0.226147
bioplanet_1695_STAT3 pathway_View_Tumor cE01 (StemTA-like)	0.0544975	0.596249	-0.742166	-0.308532	-0.0313292	-0.803686	-0.122397	-0.0611986
bioplanet_286_Thyroid cancer_View_Tumor cE01 (StemTA-like)	-0.778605	0.18469	-1.25018	-0.0116662	0.806985	-0.406744	-0.0881126	-0.791786
bioplanet_1108_Hormone-sensitive lipase (HSL)-mediated triacylglycerol hydrolysis_View_Tumor cE01 (StemTA-like)	-0.011287	0.303218	-1.41518	-0.710835	0.634139	-0.303589	-0.528989	-1.27859
bioplanet_332_Alternative complement pathway_View_Tumor cE01 (StemTA-like)	-0.202088	0.85996	0.110363	0.263051	-0.0214775	-1.67088	-0.0202548	-0.187982
bioplanet_1101_Transferrin endocytosis and recycling_View_Tumor cE01 (StemTA-like)	1.23595	-0.138202	0.0624525	0.0128873	0.609459	-0.651346	-0.706175	0.140873
bioplanet_1529_Endosomal/vacuolar pathway_View_Tumor cE02 (StemTA-likeImmature Goblet)	0.142591	1.75492	0.278221	-0.0101923	0.928784	4.02727	0.189583	-1.66059
bioplanet_1537_Folding of actin by CCT/TriC_View_Tumor cE02 (StemTA-likeImmature Goblet)	0.106311	-3.28512	-0.519539	3.32678	-2.71534	0.425322	0.356072	2.77319
GAVISH_3CA_MALIGNANT_METAPROGRAM_17_INTERFERON_MHC_II_1_View_Tumor cE02 (StemTA-likeImmature Goblet)	-0.0867114	4.8569	6.01338	-0.815889	-0.683071	3.25694	-0.619739	-1.09996
GAVISH_3CA_METAPROGRAM_EPITHELIAL_STRESS_View_Tumor cE02 (StemTA-likeImmature Goblet)	0.0725899	-0.165217	-0.624043	-0.539413	1.67096	1.92368	-0.200867	0.375094
GAVISH_3CA_METAPROGRAM_EPITHELIAL_PDAC_RELATED_2_View_Tumor cE02 (StemTA-likeImmature Goblet)	-2.05151	0.178209	2.00945	-0.101694	1.68185	-2.31072	0.687613	0.58823
GAVISH_3CA_MALIGNANT_METAPROGRAM_14_EMT_3_View_Tumor cE02 (StemTA-likeImmature Goblet)	-1.42926	0.117991	0.510365	1.40843	1.46768	-1.63293	-0.633903	1.56463
GAVISH_3CA_MALIGNANT_METAPROGRAM_5_STRESS_View_Tumor cE02 (StemTA-likeImmature Goblet)	0.0182428	-0.319752	-0.600088	-0.604512	1.95178	1.41824	-0.538916	0.398266
bioplanet_1105_Chemiosmotic coupling formation of ATP_View_Tumor cE02 (StemTA-likeImmature Goblet)	1.01561	-2.27158	0.476049	0.800054	-1.33572	0.598115	-0.127957	-0.408187
GAVISH_3CA_METAPROGRAM_B_CELLS_METABOLISM_MYC_View_Tumor cE02 (StemTA-likeImmature Goblet)	-0.087133	-1.57669	0.567014	3.22675	-2.64997	-1.10224	0.205996	4.56822
bioplanet_211_Eosinophils in the chemokine network of allergy_View_Tumor cE02 (StemTA-likeImmature Goblet)	0.619913	4.74621	4.00571	-1.53124	-0.894666	1.09998	0.272853	-0.474063
bioplanet_321_Bystander B cell activation_View_Tumor cE02 (StemTA-likeImmature Goblet)	0.615388	4.77176	3.96369	-1.51784	-0.963054	1.28515	0.316556	-0.508041
bioplanet_995_Type I hemidesmosome assembly_View_Tumor cE02 (StemTA-likeImmature Goblet)	-1.96567	0.512024	-0.541474	-0.603309	1.76739	-0.837723	0.508859	-0.932736
bioplanet_333_Salmonella infection_View_Tumor cE02 (StemTA-likeImmature Goblet)	1.60306	-2.65708	0.559171	2.25062	1.93014	1.2669	0.171279	-0.217128
GAVISH_3CA_METAPROGRAM_MACROPHAGES_MYC_MITOCHONDRIA_View_Tumor cE02 (StemTA-likeImmature Goblet)	0.630863	-1.51335	-0.612748	2.49908	-2.94002	-0.0849972	0.549684	3.55649
GAVISH_3CA_METAPROGRAM_ENDOTHELIAL_STRESS_View_Tumor cE02 (StemTA-likeImmature Goblet)	-0.0271728	-0.213841	-0.551491	-0.718325	1.82661	0.816703	-0.423646	0.371467
GAVISH_3CA_METAPROGRAM_FIBROBLASTS_STRESS_View_Tumor cE02 (StemTA-likeImmature Goblet)	-0.069388	-0.222636	-0.571483	-0.697147	1.65514	1.42257	-0.534873	0.433806
GAVISH_3CA_METAPROGRAM_MACROPHAGES_STRESS_HSP_View_Tumor cE02 (StemTA-likeImmature Goblet)	0.203414	-1.49702	-0.5037	0.0285577	1.95962	2.0867	-0.626599	1.40401
GAVISH_3CA_MALIGNANT_METAPROGRAM_20_MYC_View_Tumor cE02 (StemTA-likeImmature Goblet)	0.119063	-1.52263	-0.671854	2.2175	-2.99021	-0.157484	0.766727	4.34045
bioplanet_41_Basic mechanisms of SUMOylation_View_Tumor cE02 (StemTA-likeImmature Goblet)	-0.598525	-2.68345	-0.40028	2.35595	-0.598073	0.853286	0.955156	1.43828
GAVISH_3CA_METAPROGRAM_CD4_T_CELLS_GLYCOLYSIS_MYC_View_Tumor cE02 (StemTA-likeImmature Goblet)	0.241309	-2.01046	-0.492084	2.82108	-2.51315	-0.168289	0.256024	3.73203
bioplanet_1276_Proteasome complex_View_Tumor cE02 (StemTA-likeImmature Goblet)	1.6224	-1.59266	1.92072	4.04625	-2.28283	-0.560795	-0.25452	0.248942
GAVISH_3CA_MALIGNANT_METAPROGRAM_10_PROTEIN_MATURATION_View_Tumor cE02 (StemTA-likeImmature Goblet)	0.0618991	-0.0801579	-0.463674	0.494252	0.806418	2.73959	-0.0084882	-0.377939
bioplanet_243_Internal ribosome entry pathway_View_Tumor cE02 (StemTA-likeImmature Goblet)	0.288612	0.147627	-0.0198603	0.315281	-0.238734	-1.29728	0.669049	1.93475
GAVISH_3CA_METAPROGRAM_FIBROBLASTS_INTERFERON_View_Tumor cE02 (StemTA-likeImmature Goblet)	-0.769816	2.28437	4.12094	-1.25968	-0.575053	-0.112554	-0.383836	-1.2879
bioplanet_250_Spliceosomal assembly_View_Tumor cE02 (StemTA-likeImmature Goblet)	-0.441518	-2.24185	-0.5637	3.2205	-2.28201	-0.0579847	0.428468	2.61342
GAVISH_3CA_METAPROGRAM_CD8_T_CELLS_GLYCOLYSIS_MYC_View_Tumor cE02 (StemTA-likeImmature Goblet)	0.343953	-2.09534	-0.226093	2.84171	-2.34537	-0.380949	0.210886	3.45787
GAVISH_3CA_METAPROGRAM_B_CELLS_INTERFERON_View_Tumor cE02 (StemTA-likeImmature Goblet)	-0.888541	1.02184	4.0115	-0.956871	-0.419492	-0.401747	0.136062	-0.881746
bioplanet_913_eIF4E release_View_Tumor cE02 (StemTA-likeImmature Goblet)	0.284856	-0.281268	-0.597689	1.30108	-0.338359	-0.602133	-0.0697831	2.07183
GAVISH_3CA_METAPROGRAM_EPITHELIAL_MYC_View_Tumor cE02 (StemTA-likeImmature Goblet)	0.714461	-0.46885	-1.71301	1.41824	-2.20694	0.45257	0.417567	2.73886
GAVISH_3CA_MALIGNANT_METAPROGRAM_40_PDAC_RELATED_View_Tumor cE02 (StemTA-likeImmature Goblet)	-2.45619	0.0431928	1.62555	-0.422488	1.50468	-1.87434	0.137727	0.27373
GAVISH_3CA_MALIGNANT_METAPROGRAM_3_CELL_CYLCE_HMG_RICH_View_Tumor cE02 (StemTA-likeImmature Goblet)	0.329156	-1.5267	-0.312445	2.74472	-1.49643	-0.317009	0.451513	3.20859
GAVISH_3CA_METAPROGRAM_ENDOTHELIAL_INTERFERON_View_Tumor cE02 (StemTA-likeImmature Goblet)	-0.753937	1.19697	3.88997	-1.08505	-0.362773	-0.535564	0.0894645	-0.899198
bioplanet_1482_Mitochondrial beta-oxidation of saturated fatty acids_View_Tumor cE02 (StemTA-likeImmature Goblet)	0.584519	-0.101337	0.405022	-1.16307	-0.507006	-1.09307	-0.265153	-1.36031
GAVISH_3CA_METAPROGRAM_CD8_T_CELLS_INTERFERON_View_Tumor cE02 (StemTA-likeImmature Goblet)	-1.21362	0.651457	3.65783	-1.25004	-0.259606	-0.344292	0.111158	-1.27193
GAVISH_3CA_MALIGNANT_METAPROGRAM_8_PROTEASOMAL_DEGRADATION_View_Tumor cE02 (StemTA-likeImmature Goblet)	0.209114	-2.02985	1.37863	2.80878	-2.36387	-0.225811	-0.831489	1.01817
GAVISH_3CA_MALIGNANT_METAPROGRAM_METAPROGRAM_6_HYPOXIA_View_Tumor cE02 (StemTA-likeImmature Goblet)	-2.79082	-0.034449	0.298859	-0.106713	1.20636	-4.21767	-0.982227	1.14001
GAVISH_3CA_MALIGNANT_METAPROGRAM_11_TRANSLATION_INITIATION_View_Tumor cE02 (StemTA-likeImmature Goblet)	0.365415	-2.53325	-1.1962	0.904663	-2.36198	0.00138969	1.30335	2.59428
bioplanet_690_NF-kappaB activation_View_Tumor cE02 (StemTA-likeImmature Goblet)	-0.180468	-0.0294304	-0.281589	-0.558717	-0.214152	0.0902945	0.721459	-0.177293
bioplanet_801_Respiratory electron transport, ATP biosynthesis by chemiosmotic coupling, and heat production by uncoupling proteins_View_Tumor cE02 (StemTA-likeImmature Goblet)	1.34245	-1.8851	0.564	0.98078	-1.20939	0.928962	-0.121024	-0.535225
GAVISH_3CA_METAPROGRAM_MACROPHAGES_INTERFERON_View_Tumor cE02 (StemTA-likeImmature Goblet)	-0.948821	1.16957	3.81679	-0.742488	-0.841097	-0.25366	-0.104962	-0.627996
bioplanet_8_PI3K subunit p85 role in regulation of actin organization and cell migration_View_Tumor cE02 (StemTA-likeImmature Goblet)	1.30069	-1.82396	0.196191	1.84658	1.77208	0.84427	0.236311	-0.46055
GAVISH_3CA_MALIGNANT_METAPROGRAM_30_PDAC_CLASSICAL_View_Tumor cE02 (StemTA-likeImmature Goblet)	-0.604874	0.341977	0.532917	-0.245148	1.02502	-0.202753	0.208258	-0.702631
GAVISH_3CA_METAPROGRAM_EPITHELIAL_EPI4_View_Tumor cE02 (StemTA-likeImmature Goblet)	0.324084	0.186135	0.440534	1.30581	1.08822	2.45012	-0.242223	1.13607
bioplanet_322_B lymphocyte cell surface molecules_View_Tumor cE02 (StemTA-likeImmature Goblet)	0.605925	3.75374	2.996	-1.29436	-0.792501	1.11696	0.314999	-0.46929
GAVISH_3CA_METAPROGRAM_CD8_T_CELLS_UNASSIGNED_2_View_Tumor cE02 (StemTA-likeImmature Goblet)	0.301465	-0.344389	1.55387	2.50665	0.245873	-0.959919	-1.19766	1.38004
GAVISH_3CA_MALIGNANT_METAPROGRAM_9_UNFOLDED_PROTEIN_RESPONSE_View_Tumor cE02 (StemTA-likeImmature Goblet)	0.358041	-0.0207791	0.198395	0.917572	0.0645567	-0.444516	-0.0480952	0.884522
GAVISH_3CA_METAPROGRAM_EPITHELIAL_PDAC_RELATED_3_View_Tumor cE02 (StemTA-likeImmature Goblet)	0.291524	0.122678	-0.474683	-0.973592	0.402255	0.479714	-0.0942577	-1.65011
bioplanet_303_Allograft rejection_View_Tumor cE02 (StemTA-likeImmature Goblet)	1.64363	4.01396	2.50676	-0.516011	-0.0466071	4.99479	-1.47188	-0.486542
bioplanet_1509_Cooperation of prefoldin and TriC/CCT in actin and tubulin folding_View_Tumor cE02 (StemTA-likeImmature Goblet)	0.097619	-2.67771	-0.516818	2.57474	-2.04433	0.577314	0.838018	1.92347
bioplanet_1605_Nef-mediated downregulation of MHC class I complex cell surface expression_View_Tumor cE02 (StemTA-likeImmature Goblet)	0.923378	1.43833	-0.514318	0.872495	0.595347	4.63475	0.16255	-0.0211345
GAVISH_3CA_METAPROGRAM_EPITHELIAL_PDAC_RELATED_1_View_Tumor cE02 (StemTA-likeImmature Goblet)	0.173058	2.0969	1.62804	-0.921232	-0.54007	0.123035	0.707672	-0.0366765
GAVISH_3CA_METAPROGRAM_EPITHELIAL_INTERFERON_MHC_View_Tumor cE02 (StemTA-likeImmature Goblet)	-0.23925	2.88052	2.5012	-0.530185	0.268364	3.26727	-3.2728	-0.441909
bioplanet_424_Electron transport reaction in mitochondria_View_Tumor cE02 (StemTA-likeImmature Goblet)	1.37455	-0.457887	1.29221	-0.548652	-1.03821	-0.309831	-0.117746	-0.653782
bioplanet_1701_Phase I of biological oxidations: non-cytochrome P450 enzymes_View_Tumor cE02 (StemTA-likeImmature Goblet)	-0.0269567	-2.1669	-0.691267	0.656241	-0.601271	1.60578	0.309718	-1.76209
GAVISH_3CA_METAPROGRAM_MACROPHAGES_UNFOLDED_PROTEIN_RESPONSE_View_Tumor cE02 (StemTA-likeImmature Goblet)	0.468642	0.0454202	1.88618	0.631617	0.222911	-2.08777	-0.418149	1.26684
GAVISH_3CA_METAPROGRAM_CD4_T_CELLS_UNASSIGNED_View_Tumor cE02 (StemTA-likeImmature Goblet)	0.286781	-1.1226	1.567	1.76173	0.172947	-0.274181	-0.197332	1.00157
GAVISH_3CA_METAPROGRAM_MACROPHAGES_CELL_CYCLE_View_Tumor cE02 (StemTA-likeImmature Goblet)	0.0769677	-0.208887	-0.573706	1.43558	-1.63236	-0.159953	0.432328	1.59836
GAVISH_3CA_METAPROGRAM_EPITHELIAL_COLON_RELATED_View_Tumor cE02 (StemTA-likeImmature Goblet)	0.117861	0.528196	-0.651143	-0.769468	0.588897	0.57183	-0.0382396	-0.140482
GAVISH_3CA_MALIGNANT_METAPROGRAM_22_SECRETED_1_View_Tumor cE02 (StemTA-likeImmature Goblet)	-1.88402	0.0135317	-0.260545	-0.5861	0.976127	-0.40479	-0.66301	1.57076
bioplanet_167_Eukaryotic protein translation_View_Tumor cE02 (StemTA-likeImmature Goblet)	0.761985	-1.44888	-0.571341	1.22474	-0.777559	-0.184596	0.213693	1.62541
GAVISH_3CA_METAPROGRAM_EPITHELIAL_EPI_2_View_Tumor cE02 (StemTA-likeImmature Goblet)	-0.508536	1.06662	0.434597	0.239531	1.42125	0.478813	0.245141	1.40535
GAVISH_3CA_METAPROGRAM_CD8_T_CELLS_MEMORY_NAIVE_1_View_Tumor cE02 (StemTA-likeImmature Goblet)	0.610013	-0.180511	-0.449155	-0.470718	1.83255	0.464464	-0.977851	0.895106
bioplanet_826_Creatine metabolism_View_Tumor cE02 (StemTA-likeImmature Goblet)	-0.641787	-0.33067	-0.689071	-0.390846	0.499935	-1.31826	-0.200665	-0.213445
GAVISH_3CA_METAPROGRAM_B_CELLS_CELL_CYCLE_View_Tumor cE02 (StemTA-likeImmature Goblet)	-0.033612	-0.313145	-0.363737	2.01307	-1.44503	-0.528843	0.275308	2.34446
bioplanet_391_Fatty acid elongation in mitochondria_View_Tumor cE02 (StemTA-likeImmature Goblet)	-0.0700625	-0.43751	-0.146103	-0.464127	-0.739553	-1.3211	-0.472925	-1.27356
bioplanet_38_Proepithelin conversion to epithelin and wound repair control_View_Tumor cE02 (StemTA-likeImmature Goblet)	-0.345938	-0.137332	-0.279107	-0.441494	1.41193	0.381488	-0.0764847	-0.669841
GAVISH_3CA_METAPROGRAM_CD4_T_CELLS_INTERFERON_View_Tumor cE02 (StemTA-likeImmature Goblet)	-0.997357	0.516186	3.13982	-0.926772	-0.3368	-0.254062	0.285473	-0.936423
bioplanet_1170_SLBP-dependent processing of replication-dependent histone pre-mRNAs_View_Tumor cE02 (StemTA-likeImmature Goblet)	-0.232471	-1.62503	-0.497012	2.46776	-1.56995	0.152336	0.572361	2.17167
GAVISH_3CA_MALIGNANT_METAPROGRAM_19_EPITHELIAL_SENESCENCE_View_Tumor cE02 (StemTA-likeImmature Goblet)	-0.462348	0.0577458	0.33198	-0.376732	1.20807	-0.455202	0.272827	0.605715
GAVISH_3CA_MALIGNANT_METAPROGRAM_21_RESPIRATION_View_Tumor cE02 (StemTA-likeImmature Goblet)	0.310364	-1.64537	-0.357821	1.98553	-0.694803	0.995495	0.358941	0.765542
GAVISH_3CA_METAPROGRAM_CD8_T_CELLS_HEAT_SHOCK_View_Tumor cE02 (StemTA-likeImmature Goblet)	-0.709457	-2.1326	-0.271067	0.709867	0.46965	0.172365	-0.585362	1.52108
GAVISH_3CA_METAPROGRAM_FIBROBLASTS_CAF_6_View_Tumor cE02 (StemTA-likeImmature Goblet)	-0.883378	0.0225945	-0.432758	-0.605959	2.89794	-0.302504	-1.37695	1.05686
bioplanet_50_Lck and Fyn tyrosine kinases in initiation of T cell receptor activation_View_Tumor cE02 (StemTA-likeImmature Goblet)	0.434986	3.31649	2.75424	-1.11347	-0.593161	1.08466	0.680623	-0.434974
GAVISH_3CA_METAPROGRAM_B_CELLS_PLASMA_View_Tumor cE02 (StemTA-likeImmature Goblet)	0.559678	0.014196	-0.105027	0.0514666	0.595696	0.00951711	0.0697605	-0.295614
GAVISH_3CA_METAPROGRAM_B_CELLS_STRESS_View_Tumor cE02 (StemTA-likeImmature Goblet)	0.735508	-0.0362263	-0.5514	-0.707296	1.70322	1.7026	-0.319877	0.133829
bioplanet_1609_Neurotransmitter clearance in the synaptic cleft_View_Tumor cE02 (StemTA-likeImmature Goblet)	0.381606	0.0700646	-0.382679	-0.796332	-1.18697	-0.179651	-0.311738	-0.893442
bioplanet_1483_Mitochondrial beta-oxidation of unsaturated fatty acids_View_Tumor cE02 (StemTA-likeImmature Goblet)	1.0836	-0.297469	0.52855	-1.13026	-0.814759	-0.914684	-0.502476	-2.03319
bioplanet_304_Graft-versus-host disease_View_Tumor cE02 (StemTA-likeImmature Goblet)	1.52207	3.65622	2.23866	-0.514324	-0.064227	4.52313	-1.49781	-0.478356
bioplanet_1457_Telomere extension by telomerase_View_Tumor cE02 (StemTA-likeImmature Goblet)	0.804477	-0.632884	-1.85822	0.79493	-2.11319	2.53086	1.24016	0.70205
bioplanet_300_Asthma_View_Tumor cE02 (StemTA-likeImmature Goblet)	-0.281089	2.68702	2.40793	-1.06896	-0.682693	1.20395	-0.0368562	-0.428702
GAVISH_3CA_METAPROGRAM_B_CELLS_RESPIRATION_View_Tumor cE02 (StemTA-likeImmature Goblet)	0.36596	-1.78028	0.311665	1.88017	-0.824653	0.150452	0.44438	0.982023
bioplanet_874_Degradation of cysteine and homocysteine_View_Tumor cE02 (StemTA-likeImmature Goblet)	0.394827	-0.0439702	0.640656	-0.68616	0.558081	-1.18561	-0.215274	-0.89649
bioplanet_45_Y branching of actin filaments_View_Tumor cE02 (StemTA-likeImmature Goblet)	1.18787	-2.10223	0.061651	1.36762	1.3536	0.831303	0.884625	-0.405335
bioplanet_879_Proteasome degradation_View_Tumor cE02 (StemTA-likeImmature Goblet)	3.07468	0.479619	2.50173	2.85565	-1.76505	1.58307	0.0630622	-0.46044
GAVISH_3CA_METAPROGRAM_CD8_T_CELLS_CELL_CYCLE_View_Tumor cE02 (StemTA-likeImmature Goblet)	0.188608	-0.169111	-0.592217	1.21666	-1.44575	-0.209743	0.44944	1.53847
bioplanet_1003_Apoptotic cleavage of cell adhesion proteins_View_Tumor cE02 (StemTA-likeImmature Goblet)	-3.54156	0.5798	-0.534192	-0.936236	1.95846	-0.371268	0.292743	-0.606436
GAVISH_3CA_METAPROGRAM_CD4_T_CELLS_NAIVE_1_View_Tumor cE02 (StemTA-likeImmature Goblet)	0.538704	-0.0273999	-0.498024	-0.668985	1.97265	1.00251	-0.808684	0.510683
GAVISH_3CA_METAPROGRAM_FIBROBLASTS_CELL_CYCLE_View_Tumor cE02 (StemTA-likeImmature Goblet)	0.191625	-0.255718	-0.588159	1.17996	-1.64318	-0.0837533	0.38911	1.27755
bioplanet_256_SREBP control of lipid biosynthesis_View_Tumor cE02 (StemTA-likeImmature Goblet)	-1.507	0.0616824	0.0338838	-1.10763	0.736118	-1.42949	-0.471627	-0.234325
bioplanet_327_SARS coronavirus protease_View_Tumor cE02 (StemTA-likeImmature Goblet)	0.317993	-0.0751174	-1.83363	0.511444	-1.34871	-0.287769	1.60767	1.08958
GAVISH_3CA_METAPROGRAM_CD4_T_CELLS_STRESS_HSP_View_Tumor cE02 (StemTA-likeImmature Goblet)	-0.642101	-1.92356	-0.359012	0.373874	0.0431207	0.196256	-1.40589	1.75202
bioplanet_83_MAP kinase pathway regulation through dual specificity phosphatases_View_Tumor cE02 (StemTA-likeImmature Goblet)	0.216879	0.0274499	-0.289028	-0.27206	2.56271	-0.337332	-2.43931	-0.201076
bioplanet_1243_Formyl peptide interaction with formyl peptide receptors_View_Tumor cE02 (StemTA-likeImmature Goblet)	-2.2502	0.122686	-0.339341	-0.798922	0.117266	-1.37852	-0.0474466	0.126324
GAVISH_3CA_METAPROGRAM_EPITHELIAL_CELL_CYCLE_View_Tumor cE02 (StemTA-likeImmature Goblet)	0.137451	-0.141178	-0.549175	0.976305	-1.57271	-0.127245	0.57253	1.32707
GAVISH_3CA_METAPROGRAM_ENDOTHELIAL_CELL_CYCLE_View_Tumor cE02 (StemTA-likeImmature Goblet)	0.28283	-0.211394	-0.593949	1.06671	-1.50198	-0.0804004	0.438086	1.40685
GAVISH_3CA_METAPROGRAM_FIBROBLASTS_METAL_RESPONSE_View_Tumor cE02 (StemTA-likeImmature Goblet)	-0.291208	0.586261	0.274077	-1.25449	0.947589	-0.231258	-0.805626	-0.240353
bioplanet_1427_Interleukin-6 regulation of target genes_View_Tumor cE02 (StemTA-likeImmature Goblet)	-0.40351	1.41358	-0.892475	-0.121782	1.1254	-0.136175	1.10277	0.33539
bioplanet_2_Mu-calpain pathway_View_Tumor cE02 (StemTA-likeImmature Goblet)	-3.22787	-0.0390751	-0.378791	0.532037	2.06401	-0.652385	-0.889592	0.352238
bioplanet_298_Type 1 diabetes mellitus_View_Tumor cE02 (StemTA-likeImmature Goblet)	1.99698	3.20582	2.07888	-0.450442	-0.0652961	4.58472	-0.512558	-0.348004
bioplanet_262_Protein export_View_Tumor cE02 (StemTA-likeImmature Goblet)	0.97436	-0.746334	1.05394	0.976011	-0.35433	-0.394002	0.583718	1.25821
GAVISH_3CA_METAPROGRAM_CD4_T_CELLS_CELL_CYCLE_View_Tumor cE02 (StemTA-likeImmature Goblet)	0.193082	-0.161358	-0.530048	0.949593	-1.53837	-0.163146	0.532563	1.31356
bioplanet_1597_N-glycan trimming in the ER and calnexin/calreticulin cycle_View_Tumor cE02 (StemTA-likeImmature Goblet)	0.102869	0.400686	-0.277781	-0.146927	-0.245731	-0.294861	0.29542	-0.230058
bioplanet_1102_Tricarboxylic acid (TCA) cycle and respiratory electron transport_View_Tumor cE02 (StemTA-likeImmature Goblet)	1.20935	-1.65947	0.591585	0.686982	-1.14828	0.415908	-0.216487	-0.410517
GAVISH_3CA_METAPROGRAM_MACROPHAGES_MES_GLYCOLYSIS_View_Tumor cE02 (StemTA-likeImmature Goblet)	-1.35043	0.190482	0.620467	-0.184078	0.661155	-2.34245	-2.03755	1.14433
bioplanet_1484_Attachment of GPI anchor to uPAR_View_Tumor cE02 (StemTA-likeImmature Goblet)	0.0912766	-0.440337	-0.869799	0.150852	0.69448	2.23259	0.37115	-1.18325
bioplanet_1059_Electron transport chain_View_Tumor cE02 (StemTA-likeImmature Goblet)	1.4006	-1.66506	0.633486	0.62709	-1.06851	0.545094	0.0156467	-0.515898
bioplanet_857_Vitamin C (ascorbate) metabolism_View_Tumor cE02 (StemTA-likeImmature Goblet)	0.0222336	-0.272718	1.19958	-0.227199	0.126527	-1.63214	-0.329156	0.0440827
bioplanet_955_Glycolysis_View_Tumor cE02 (StemTA-likeImmature Goblet)	-0.57321	-0.0269615	0.359697	0.96881	0.248432	-2.97812	-0.462998	0.730662
HALLMARK_MYC_TARGETS_V1_View_Tumor cE02 (StemTA-likeImmature Goblet)	0.171802	-1.38175	-0.615311	2.00867	-1.74706	-0.0176932	0.998547	2.28377
bioplanet_875_Autodegradation of Cdh1 by Cdh1-APC/C_View_Tumor cE02 (StemTA-likeImmature Goblet)	1.27127	-0.012947	1.78302	2.65218	-2.34778	-0.195737	0.817965	-0.38881
bioplanet_640_Alpha-4 beta-7 integrin signaling_View_Tumor cE02 (StemTA-likeImmature Goblet)	-3.15377	-0.0563279	-0.263966	-0.00538996	0.750557	-1.6418	1.04708	0.890118
bioplanet_1408_Licensing factor removal from origins_View_Tumor cE02 (StemTA-likeImmature Goblet)	0.96164	-0.00104426	1.66627	3.02758	-2.48652	-0.217972	0.201779	0.22866
bioplanet_1132_Messenger RNA decay by 5' to 3' exoribonuclease_View_Tumor cE02 (StemTA-likeImmature Goblet)	0.363428	-1.50623	-0.545886	0.982213	-1.05298	0.183103	0.341638	1.02153
bioplanet_1159_Destabilization of mRNA by AUF1 (hnRNP D0)_View_Tumor cE02 (StemTA-likeImmature Goblet)	0.948376	-0.0366011	1.4109	2.58626	-2.12678	-0.215617	-0.123794	0.0196581
bioplanet_464_Antigen processing and presentation_View_Tumor cE02 (StemTA-likeImmature Goblet)	0.389637	2.51681	2.47713	-0.304655	-0.547678	2.41434	-1.56748	-0.385473
bioplanet_1150_Binding of RNA by insulin-like growth factor 2 mRNA binding proteins (IGF2BPs/IMPs/VICKZs)_View_Tumor cE02 (StemTA-likeImmature Goblet)	-1.47536	-0.0864936	-0.618567	-0.551263	-1.21491	0.196793	0.75216	0.17931
bioplanet_564_PD-1 signaling_View_Tumor cE02 (StemTA-likeImmature Goblet)	-0.215325	2.51779	2.18313	-0.952216	-0.481551	0.827815	0.1736	-0.362695
bioplanet_1254_MEK activation_View_Tumor cE02 (StemTA-likeImmature Goblet)	0.772929	-0.767902	-0.738882	-0.279465	0.699887	0.100566	1.37788	-0.591362
GAVISH_3CA_METAPROGRAM_EPITHELIAL_EMT_LIKE_2_View_Tumor cE02 (StemTA-likeImmature Goblet)	-2.30856	0.178848	1.32411	-0.236549	0.671069	-0.638057	-0.101646	0.640443
bioplanet_883_Ubiquitin-mediated degradation of phosphorylated Cdc25A_View_Tumor cE02 (StemTA-likeImmature Goblet)	1.30414	-0.0298025	1.78887	2.82595	-2.20444	-0.192406	0.294536	0.0309271
HALLMARK_INTERFERON_ALPHA_RESPONSE_View_Tumor cE02 (StemTA-likeImmature Goblet)	-0.322904	1.53728	2.71759	-0.598231	-0.785222	-0.0494392	-0.738834	-0.62455
bioplanet_1194_Integration of provirus_View_Tumor cE02 (StemTA-likeImmature Goblet)	0.0860263	-0.288088	-0.54651	1.70762	-1.66085	0.0517209	-0.704477	1.46292
bioplanet_1564_Activation of chaperones by ATF6 alpha_View_Tumor cE02 (StemTA-likeImmature Goblet)	-0.484785	0.0265332	0.50071	-0.354008	0.0256487	-0.315995	-0.997376	0.58621
GAVISH_3CA_MALIGNANT_METAPROGRAM_18_INTERFERON_MHC_II_2_View_Tumor cE02 (StemTA-likeImmature Goblet)	0.943797	2.11455	1.68636	-0.580595	0.482364	1.38194	-1.44139	-0.202513
bioplanet_753_Glucose-dependent insulinotropic polypeptide (GIP) biosynthesis, secretion, and inactivation_View_Tumor cE02 (StemTA-likeImmature Goblet)	1.38757	-0.73703	0.766783	0.829182	0.119402	-0.110933	0.492888	0.738874
bioplanet_29_TSP1-induced apoptosis in microvascular endothelial cell_View_Tumor cE02 (StemTA-likeImmature Goblet)	0.815837	-0.340543	-0.541225	-0.496424	1.03743	1.86471	-1.20631	-0.121166
bioplanet_1066_COPI-mediated vesicle transport_View_Tumor cE02 (StemTA-likeImmature Goblet)	0.295888	-0.10881	0.174792	0.671328	0.26475	0.085962	0.532981	0.227824
GAVISH_3CA_METAPROGRAM_B_CELLS_HSP_STRESS_View_Tumor cE02 (StemTA-likeImmature Goblet)	-0.413872	-2.10261	-0.424333	0.117761	0.407179	1.28372	-1.0773	0.947413
bioplanet_1452_Antigen processing: cross presentation_View_Tumor cE02 (StemTA-likeImmature Goblet)	2.60679	1.17251	2.22532	2.22083	-1.10124	1.37431	0.0447073	-0.479703
bioplanet_777_Cholesterol biosynthesis_View_Tumor cE02 (StemTA-likeImmature Goblet)	-0.122621	-0.0625221	-0.34554	0.908231	-0.355917	-0.40124	-0.287269	0.330489
GAVISH_3CA_METAPROGRAM_EPITHELIAL_EPI_1_View_Tumor cE02 (StemTA-likeImmature Goblet)	-1.02965	0.227853	-0.141665	0.028589	1.35421	-0.149885	-1.13003	0.546765
bioplanet_1324_Arf6 vesicle-mediated transport_View_Tumor cE02 (StemTA-likeImmature Goblet)	0.136225	-0.524455	-0.0194701	1.27543	1.27747	-0.262275	-1.4426	1.07155
bioplanet_1_Inhibition of matrix metalloproteinases_View_Tumor cE02 (StemTA-likeImmature Goblet)	-0.474996	0.0238926	-0.338912	0.6266	0.916845	0.194325	-0.00794776	0.187438
bioplanet_1603_Nef-mediated CD4 downregulation_View_Tumor cE02 (StemTA-likeImmature Goblet)	0.833811	-0.0563572	-0.090272	1.99305	0.0149148	-0.10245	-0.207696	-0.44465
GAVISH_3CA_METAPROGRAM_MACROPHAGES_MONOCYTE_SECRETED_View_Tumor cE02 (StemTA-likeImmature Goblet)	-0.246284	0.246459	-0.133201	-0.680204	0.456545	0.397344	0.425893	0.927842
GAVISH_3CA_METAPROGRAM_FIBROBLASTS_HYPOXIA_View_Tumor cE02 (StemTA-likeImmature Goblet)	-0.97895	0.121392	0.58659	-0.743418	0.347317	-2.25326	-0.430031	0.670537
bioplanet_788_Viral messenger RNA biosynthesis_View_Tumor cE02 (StemTA-likeImmature Goblet)	0.46802	-1.09319	-0.500145	0.768429	-1.1305	0.0909044	-1.70334	1.10352
bioplanet_1335_Integrin beta-4 pathway_View_Tumor cE02 (StemTA-likeImmature Goblet)	-2.53468	0.203054	-0.325767	-1.53752	1.17291	-1.04384	1.34553	-0.37496
GAVISH_3CA_METAPROGRAM_MACROPHAGES_RESPIRATION_View_Tumor cE02 (StemTA-likeImmature Goblet)	0.685936	-0.522997	-0.18412	0.63101	-0.726024	-0.152855	0.127593	0.254657
bioplanet_1532_Ethanol oxidation_View_Tumor cE02 (StemTA-likeImmature Goblet)	0.118295	0.00587157	-0.458406	-1.45656	-0.415234	0.827542	-0.896544	-2.46702
bioplanet_1604_Nef-mediated CD8 downregulation_View_Tumor cE02 (StemTA-likeImmature Goblet)	0.0810304	0.0790687	-0.335579	1.47555	-0.12492	-0.411585	0.0453108	-0.959901
bioplanet_686_Interferon alpha/beta signaling_View_Tumor cE02 (StemTA-likeImmature Goblet)	-0.107043	1.84487	2.02546	-0.607538	0.0636182	2.4942	-0.283433	-0.611813
bioplanet_490_Signaling events mediated by PRL_View_Tumor cE02 (StemTA-likeImmature Goblet)	-0.473117	-0.157163	-0.443118	0.2203	1.91478	-0.477495	-1.91684	0.114763
bioplanet_1698_Translation factors_View_Tumor cE02 (StemTA-likeImmature Goblet)	0.384382	-1.72724	-0.661423	1.04212	-1.19228	-0.150728	0.539357	1.6369
bioplanet_658_Mammalian target of rapamycin complex 1 (mTORC1)-mediated signaling_View_Tumor cE02 (StemTA-likeImmature Goblet)	0.389885	-0.107949	-0.720797	0.953882	-0.691978	-0.716096	1.48079	2.04856
bioplanet_301_Autoimmune thyroid disease_View_Tumor cE02 (StemTA-likeImmature Goblet)	1.22183	2.92123	1.68088	-0.513788	-0.0738425	3.62184	-1.49882	-0.471365
bioplanet_1135_Messenger RNA splicing: minor pathway_View_Tumor cE02 (StemTA-likeImmature Goblet)	-0.131605	-1.23958	-0.618001	1.48728	-1.26705	0.0442831	-0.219061	1.674
bioplanet_831_Selenium metabolism and selenoproteins_View_Tumor cE02 (StemTA-likeImmature Goblet)	-0.0216893	-0.598608	-1.5522	-0.634567	0.158039	1.55668	-0.207899	-1.46129
bioplanet_728_Advanced glycosylation endproduct receptor signaling_View_Tumor cE02 (StemTA-likeImmature Goblet)	-0.62907	-0.0695966	-0.657699	0.469489	0.507922	-0.205484	-0.178559	-0.860427
GAVISH_3CA_METAPROGRAM_EPITHELIAL_ALVEOLAR_View_Tumor cE02 (StemTA-likeImmature Goblet)	0.774523	2.37518	1.62786	-0.903875	-0.390235	0.0705288	0.442828	0.135311
bioplanet_920_Sema4D-mediated inhibition of cell attachment and migration_View_Tumor cE02 (StemTA-likeImmature Goblet)	-1.10118	-0.601529	-0.435572	-0.227606	1.33591	-0.193884	-0.606465	-0.10168
GAVISH_3CA_METAPROGRAM_EPITHELIAL_EMT_LIKE_1_View_Tumor cE02 (StemTA-likeImmature Goblet)	-3.59921	0.0140889	-0.138404	-0.347347	0.760669	-1.60815	-3.38428	0.988888
bioplanet_752_Ghrelin biosynthesis, secretion, and deacylation_View_Tumor cE02 (StemTA-likeImmature Goblet)	1.79443	-0.285231	0.180664	0.591388	0.782069	0.143015	0.135483	0.65675
bioplanet_798_Termination of O-glycan biosynthesis_View_Tumor cE02 (StemTA-likeImmature Goblet)	0.132459	1.04108	-0.499867	-1.09687	1.07072	-0.548917	0.318249	-0.197951
bioplanet_474_Intestinal immune network for IgA production_View_Tumor cE02 (StemTA-likeImmature Goblet)	0.291985	2.74563	1.63502	-0.935318	-0.896139	0.0196611	0.055131	-0.408314
GAVISH_3CA_METAPROGRAM_B_CELLS_MHC_II_View_Tumor cE02 (StemTA-likeImmature Goblet)	0.0468387	1.66262	2.12602	-0.465511	-0.182633	0.80232	-0.237302	0.158744
bioplanet_1666_cAMP receptor, G-protein-independent pathways inferred from amoeba model_View_Tumor cE02 (StemTA-likeImmature Goblet)	-0.440856	1.17562	1.26284	-1.75232	0.741889	-0.128525	0.359287	-1.16459
GAVISH_3CA_MALIGNANT_METAPROGRAM_1_CELL_CYCLE_G2_M_View_Tumor cE02 (StemTA-likeImmature Goblet)	0.0633804	-0.07945	-0.553592	0.401037	-1.42117	-0.0664763	0.69183	0.680884
bioplanet_1116_Cyclin A-Cdk2-associated events at S phase entry_View_Tumor cE02 (StemTA-likeImmature Goblet)	0.547191	-0.0119811	1.28434	2.15445	-1.84838	-0.191683	0.544506	0.0719517
bioplanet_1614_Activation of the AP-1 family of transcription factors_View_Tumor cE02 (StemTA-likeImmature Goblet)	1.00058	-0.398294	-0.557132	-0.278994	1.58688	0.896015	-1.49556	-0.544633
GAVISH_3CA_METAPROGRAM_EPITHELIAL_EPI3_View_Tumor cE02 (StemTA-likeImmature Goblet)	-2.55288	-0.0490347	-0.511197	0.00752097	0.859942	-1.47045	-2.03795	1.30056
bioplanet_907_Activation of NF-kappaB in B cells_View_Tumor cE02 (StemTA-likeImmature Goblet)	0.784107	-0.0120278	1.62018	2.07637	-1.96057	-0.314697	0.465466	-0.448632
bioplanet_376_Oxidative phosphorylation_View_Tumor cE02 (StemTA-likeImmature Goblet)	1.29937	-1.55173	0.391295	0.604194	-0.845415	0.496224	0.0173405	-0.448891
GAVISH_3CA_METAPROGRAM_ENDOTHELIAL_HEV_1_View_Tumor cE02 (StemTA-likeImmature Goblet)	0.90382	2.32817	1.83387	-0.750399	-0.453224	1.71824	-0.319059	0.509575
GAVISH_3CA_METAPROGRAM_MACROPHAGES_PROTEASOMAL_DEGRADATION_View_Tumor cE02 (StemTA-likeImmature Goblet)	0.539976	-0.545992	0.729029	1.8129	-1.26617	-0.432073	-0.382682	0.825085
bioplanet_1353_p38 MK2 pathway_View_Tumor cE02 (StemTA-likeImmature Goblet)	0.379604	0.0117987	-0.533992	1.16464	0.871836	-0.358396	-0.0344955	0.648447
GAVISH_3CA_MALIGNANT_METAPROGRAM_7_STRESS_IN_VITRO_View_Tumor cE02 (StemTA-likeImmature Goblet)	-0.493992	-1.77157	-0.0472319	-0.279667	-0.0387189	-0.256125	-0.9823	1.37752
bioplanet_316_Parkinson's disease_View_Tumor cE02 (StemTA-likeImmature Goblet)	1.48418	-1.55938	0.784444	0.489104	-1.05201	0.0753541	0.0124939	-0.403179
bioplanet_630_G beta-gamma signaling through PI3K gamma_View_Tumor cE02 (StemTA-likeImmature Goblet)	-0.403579	-0.048662	-0.152598	0.177369	1.52455	-0.909112	0.785918	0.330929
bioplanet_880_Gap junction degradation_View_Tumor cE02 (StemTA-likeImmature Goblet)	-0.0230152	-0.0875253	-0.213722	0.632813	1.14264	-0.341043	-0.67431	-0.297635
bioplanet_1157_Activation of mRNA upon binding of the cap-binding complex and eIFs, and subsequent binding to 43S_View_Tumor cE02 (StemTA-likeImmature Goblet)	0.0339246	-1.77922	-0.616303	0.898674	-1.15767	-0.17495	0.738485	1.2968
bioplanet_1424_Gastrin pathway_View_Tumor cE02 (StemTA-likeImmature Goblet)	-1.32382	0.00310487	0.00880948	-1.19924	1.48757	-0.344201	0.20772	1.31728
bioplanet_898_Generation of second messenger molecules_View_Tumor cE02 (StemTA-likeImmature Goblet)	0.134513	2.51647	1.96944	-0.49445	-0.583632	0.204991	0.484201	-0.338196
bioplanet_65_Ran role in mitotic spindle regulation_View_Tumor cE02 (StemTA-likeImmature Goblet)	0.0405768	-0.212935	-0.635595	0.821644	-1.52818	-0.146037	0.538515	1.86271
bioplanet_873_Degradation of beta-catenin by the destruction complex_View_Tumor cE02 (StemTA-likeImmature Goblet)	0.275022	-0.0139818	1.47221	1.9729	-1.60515	-0.265365	-0.723133	-0.292412
bioplanet_1231_ERK inactivation_View_Tumor cE02 (StemTA-likeImmature Goblet)	-0.43223	-0.0339067	-0.490844	0.240973	1.38951	-1.99131	-2.08284	-0.350117
GAVISH_3CA_MALIGNANT_METAPROGRAM_23_SECRETED_2_View_Tumor cE02 (StemTA-likeImmature Goblet)	-0.309349	0.946365	-0.222467	-0.845182	0.120133	-0.124453	-0.0557722	-0.256481
GAVISH_3CA_METAPROGRAM_EPITHELIAL_SECRETED_View_Tumor cE02 (StemTA-likeImmature Goblet)	-0.969945	0.914051	-0.264977	-0.398407	0.587581	-0.257694	0.260301	0.267027
bioplanet_416_Multi-drug resistance factors_View_Tumor cE02 (StemTA-likeImmature Goblet)	-0.126497	0.0357332	-0.581326	-0.571002	0.788076	-0.283465	-1.3541	-1.28092
bioplanet_1764_Arachidonate epoxygenase/epoxide hydrolase pathway_View_Tumor cE02 (StemTA-likeImmature Goblet)	2.10376	-0.979976	-0.18007	-0.353972	0.0414507	-0.255022	-1.38924	-0.57987
bioplanet_1587_Methylation_View_Tumor cE02 (StemTA-likeImmature Goblet)	1.07889	-0.0808171	-0.610577	0.55544	-1.03393	1.79457	0.847727	0.574105
bioplanet_1757_Hypertrophy pathway_View_Tumor cE02 (StemTA-likeImmature Goblet)	-0.136626	0.0277601	-0.507744	-0.55182	1.35919	-0.323014	-1.34437	0.820952
bioplanet_796_Tetrahydrobiopterin (BH4) biosynthesis, recycling, salvage and regulation_View_Tumor cE02 (StemTA-likeImmature Goblet)	-0.018808	-0.0344626	-0.0396663	0.120137	0.114173	-0.840498	0.707222	1.54827
bioplanet_805_Association of TriC/CCT with target proteins during biosynthesis_View_Tumor cE02 (StemTA-likeImmature Goblet)	-0.0154988	-1.49888	-0.516517	1.08189	-1.53799	0.0113466	1.0691	1.1575
bioplanet_188_MAP kinase downregulation by phosphorylation of MEK1 by Cdk5/p35_View_Tumor cE02 (StemTA-likeImmature Goblet)	3.07774	-0.0948933	-0.569399	-0.437993	1.99928	-0.069118	0.323802	-0.832234
bioplanet_1743_Mitochondrial fatty acid beta-oxidation_View_Tumor cE02 (StemTA-likeImmature Goblet)	1.01816	0.0268987	-0.0275969	-1.11938	-0.690092	-1.24063	-0.102966	-0.937228
bioplanet_181_Cadmium-induced DNA biosynthesis and proliferation in macrophages_View_Tumor cE02 (StemTA-likeImmature Goblet)	0.718045	-0.228486	-0.595556	-0.474759	0.833752	0.390667	-0.530159	-0.333701
bioplanet_12_Granzyme A-mediated apoptosis pathway_View_Tumor cE02 (StemTA-likeImmature Goblet)	-0.464949	-0.0404007	-0.493999	1.04638	-2.04079	-0.158956	1.02454	1.34199
bioplanet_1083_Cation-coupled chloride cotransporters_View_Tumor cE02 (StemTA-likeImmature Goblet)	-0.483918	-0.0993551	-0.49894	-2.32568	-0.937917	-0.185589	0.289607	0.175172
bioplanet_182_Inhibition of T cell receptor signaling by activated Csk_View_Tumor cE02 (StemTA-likeImmature Goblet)	0.697555	2.4491	1.62967	-1.11606	-0.126148	1.4844	1.6703	-0.609172
bioplanet_59_BTG family proteins and cell cycle regulation_View_Tumor cE02 (StemTA-likeImmature Goblet)	0.345354	-0.0825642	-0.598093	-0.00246724	0.0838296	-0.15101	0.406182	0.868005
bioplanet_148_Erythropoietin-mediated neuroprotection through NF-kB_View_Tumor cE02 (StemTA-likeImmature Goblet)	-0.999682	0.339406	-0.0783765	-1.40329	0.674304	-0.833442	0.597246	-0.466552
bioplanet_881_APC/C-mediated degradation of cell cycle proteins_View_Tumor cE02 (StemTA-likeImmature Goblet)	0.941481	-0.0173977	1.22471	1.90533	-1.88959	-0.14106	0.454766	-0.022736
GAVISH_3CA_METAPROGRAM_EPITHELIAL_ANDROGEN_PROSTATE_View_Tumor cE02 (StemTA-likeImmature Goblet)	0.333312	0.0285802	0.125085	-0.608577	1.17533	-0.681627	-0.659424	-0.284591
bioplanet_98_Activation of PKC through G-protein coupled receptors_View_Tumor cE02 (StemTA-likeImmature Goblet)	-0.647271	0.0956868	-0.240671	-1.53487	0.792738	-0.350925	0.57431	-0.579566
bioplanet_410_Terpenoid backbone biosynthesis_View_Tumor cE02 (StemTA-likeImmature Goblet)	-0.0386621	-0.0697398	-0.50011	0.579766	-0.423175	0.0129958	-0.526545	-0.340459
bioplanet_1646_Insulin secretion regulation by acetylcholine_View_Tumor cE02 (StemTA-likeImmature Goblet)	0.954829	-0.0159918	-0.706933	-1.08057	0.905835	2.09058	-0.145418	-1.05045
bioplanet_324_CTL mediated immune response against target cells_View_Tumor cE02 (StemTA-likeImmature Goblet)	0.178378	1.68561	-0.531176	0.0343509	0.372552	4.24803	0.225898	-0.476698
bioplanet_1629_Post-chaperonin tubulin folding pathway_View_Tumor cE02 (StemTA-likeImmature Goblet)	0.531797	-1.16287	-0.486164	1.18492	-0.311887	-0.272778	-0.0154793	0.717342
bioplanet_1439_ID regulation of gene expression_View_Tumor cE02 (StemTA-likeImmature Goblet)	-1.24687	0.122319	-0.0517949	-1.21725	0.394314	-0.334956	0.7753	1.43717
bioplanet_1022_Caspase-mediated cleavage of cytoskeletal proteins_View_Tumor cE02 (StemTA-likeImmature Goblet)	-0.303029	1.6834	-0.330393	-0.359927	1.14682	-0.374327	-1.0678	-0.929577
bioplanet_1095_Endosomal sorting complex required for transport (ESCRT) pathway_View_Tumor cE02 (StemTA-likeImmature Goblet)	0.99609	-1.34965	-0.446563	0.938411	0.370183	1.06088	-1.34426	-1.36275
bioplanet_847_Urea cycle and metabolism of amino groups_View_Tumor cE02 (StemTA-likeImmature Goblet)	1.37853	-0.0279391	-0.418254	0.494266	-0.115298	-0.297369	-0.274638	1.18693
GAVISH_3CA_METAPROGRAM_FIBROBLASTS_MYOFIBROBLASTS_View_Tumor cE02 (StemTA-likeImmature Goblet)	1.35813	-0.12267	-0.0651345	1.54839	-0.622372	-1.53569	0.0268211	1.78836
bioplanet_1011_Apoptosis regulation_View_Tumor cE02 (StemTA-likeImmature Goblet)	0.634024	-0.00486509	1.1717	1.81987	-1.63592	-0.239144	1.2745	-0.451241
bioplanet_537_Inhibitor of DNA binding (ID) signaling pathway_View_Tumor cE02 (StemTA-likeImmature Goblet)	-0.748137	-0.122742	-1.39871	-0.626542	0.313632	0.427535	-0.981526	-1.07575
GAVISH_3CA_MALIGNANT_METAPROGRAM_39_METAL_RESPONSE_View_Tumor cE02 (StemTA-likeImmature Goblet)	-0.0240823	-0.0988485	-0.616558	-0.715814	0.99696	-0.208515	-4.20171	0.786807
bioplanet_972_Acyl chain remodelling of phosphatidylinositol_View_Tumor cE02 (StemTA-likeImmature Goblet)	-0.265155	0.0515974	0.740183	-0.872276	-0.0789442	-0.383625	-0.430495	-0.997654
bioplanet_814_Polyamine metabolism_View_Tumor cE02 (StemTA-likeImmature Goblet)	2.0441	-0.0341689	-0.612064	0.239296	-0.146816	-0.00913873	0.4859	1.41492
GAVISH_3CA_METAPROGRAM_EPITHELIAL_RESPIRATION_View_Tumor cE02 (StemTA-likeImmature Goblet)	0.52036	-0.882671	0.0596095	-0.0283596	-0.484855	-0.285971	-0.0819056	0.382485
bioplanet_1151_mRNA stability regulation by proteins that bind AU-rich elements_View_Tumor cE02 (StemTA-likeImmature Goblet)	0.616259	-0.0340908	0.801501	2.07332	-1.54054	-0.0806885	-0.0540954	-0.0117931
bioplanet_1481_Endothelial NOS activation_View_Tumor cE02 (StemTA-likeImmature Goblet)	1.54273	-0.322471	-0.490088	0.619654	0.313113	0.236937	-0.36907	1.10886
bioplanet_421_FYVE-finger proteins in vesicle transport_View_Tumor cE02 (StemTA-likeImmature Goblet)	-0.779128	-0.0262274	-0.391822	-0.39497	0.0619782	-1.1974	0.599611	0.172495
bioplanet_180_B cell survival pathway_View_Tumor cE02 (StemTA-likeImmature Goblet)	0.343695	-0.0803158	-0.487167	-0.611293	1.5163	0.111136	-0.308508	-0.432434
bioplanet_1634_Protein folding_View_Tumor cE02 (StemTA-likeImmature Goblet)	0.0842257	-1.65328	-0.517298	1.24544	-1.30302	0.279126	1.30543	1.00215
bioplanet_1465_Toll-like receptor endosomal trafficking and processing_View_Tumor cE02 (StemTA-likeImmature Goblet)	-1.87404	0.27942	-0.424971	-0.428979	0.105574	0.886064	-0.15662	-0.779726
GAVISH_3CA_METAPROGRAM_CD4_T_CELLS_CYTOTOXIC_View_Tumor cE02 (StemTA-likeImmature Goblet)	0.532578	1.4468	1.12112	-0.287806	0.747509	-0.078582	-1.78692	0.31921
bioplanet_1510_Cross-presentation of particulate exogenous antigens (phagosomes)_View_Tumor cE02 (StemTA-likeImmature Goblet)	-1.24028	-0.0341539	-0.333062	-0.531002	-0.0457368	-0.115828	-0.295352	-0.460036
bioplanet_24_Hypoxia and p53 in the cardiovascular system_View_Tumor cE02 (StemTA-likeImmature Goblet)	-0.762885	-0.817831	0.735709	0.00590249	0.63122	-0.679989	-0.108716	0.312571
bioplanet_973_Acyl chain remodelling of phosphatidylserine_View_Tumor cE02 (StemTA-likeImmature Goblet)	0.0548119	-0.00866635	1.07899	-0.983868	0.490598	-0.496764	-0.207636	-0.647457
GAVISH_3CA_MALIGNANT_METAPROGRAM_13_EMT_2_View_Tumor cE02 (StemTA-likeImmature Goblet)	-3.58464	0.0589285	-0.262318	-0.342685	0.74689	-0.843991	0.0559194	-0.294205
bioplanet_51_T cell activation co-stimulatory signal_View_Tumor cE02 (StemTA-likeImmature Goblet)	0.210507	2.35934	1.56667	-0.813742	-0.565209	0.704478	1.44946	-0.473925
bioplanet_1348_E-cadherin keratinocyte pathway_View_Tumor cE02 (StemTA-likeImmature Goblet)	-1.85653	0.0266059	-0.496994	-0.477156	1.58578	-0.267817	0.0628575	-0.732129
bioplanet_393_Ketone body biosynthesis and degradation_View_Tumor cE02 (StemTA-likeImmature Goblet)	-0.259035	-0.0668549	-0.563484	-0.480882	-0.241922	0.241593	-1.39172	-1.23199
bioplanet_431_Mechanism of protein import into the nucleus_View_Tumor cE02 (StemTA-likeImmature Goblet)	-0.235982	0.0789313	-0.429791	0.639483	-0.994543	-0.98403	0.638108	1.77749
bioplanet_1487_Basigin interactions_View_Tumor cE02 (StemTA-likeImmature Goblet)	-1.49213	-0.0895674	-0.350433	-0.551252	0.639706	-0.525831	0.511566	1.10669
bioplanet_954_Gluconeogenesis_View_Tumor cE02 (StemTA-likeImmature Goblet)	-0.0811786	-0.0360449	0.560168	0.678472	-0.183528	-1.8456	-0.163362	0.399953
bioplanet_244_Downregulation of MTA-3 in ER-negative breast tumors_View_Tumor cE02 (StemTA-likeImmature Goblet)	-0.591594	0.0800049	-0.543401	0.744639	0.485598	-1.08302	-0.400378	-0.433669
GAVISH_3CA_METAPROGRAM_EPITHELIAL_METABOLISM_KIDNEY_1_View_Tumor cE02 (StemTA-likeImmature Goblet)	0.505048	-0.174933	-0.476159	-0.653215	-0.0990034	-0.0928329	-1.53249	-0.928837
bioplanet_1641_Recycling of eIF2-GDP complex_View_Tumor cE02 (StemTA-likeImmature Goblet)	0.951555	-0.308539	-0.750956	0.85939	-0.627021	-0.100548	0.107083	0.334463
bioplanet_441_Deregulation of CDK5 in Alzheimer's disease_View_Tumor cE02 (StemTA-likeImmature Goblet)	-1.46577	0.0353453	-0.512132	-0.444901	0.310986	-0.364749	0.174225	-0.707781
bioplanet_940_Methionine salvage pathway_View_Tumor cE02 (StemTA-likeImmature Goblet)	0.849508	-0.05044	-0.450302	-0.411618	-0.520071	0.538527	1.11376	-0.44734
bioplanet_927_Cell cycle negative regulation by p75 neurotrophin receptor_View_Tumor cE02 (StemTA-likeImmature Goblet)	-0.477634	-0.113785	-0.472184	0.643328	-0.192105	-0.283487	-1.32731	-0.483469
bioplanet_426_Ghrelin-mediated regulation of food intake and energy homeostasis_View_Tumor cE02 (StemTA-likeImmature Goblet)	-0.497204	-0.0121798	-1.17609	-0.211014	0.231337	-0.289235	0.152347	-0.55044
bioplanet_84_Support of platelet aggregation by Eph kinases and ephrins_View_Tumor cE02 (StemTA-likeImmature Goblet)	-1.97521	-0.0905683	0.510396	-0.134649	1.17577	-0.634688	0.672542	0.091729
bioplanet_1283_Hypoxia-inducible factor in the cardivascular system_View_Tumor cE02 (StemTA-likeImmature Goblet)	-0.670919	-0.077763	-0.171891	0.136829	0.464381	-0.5363	-1.60351	0.994344
bioplanet_1221_Axonogenesis regulation by p75 neurotrophin receptor_View_Tumor cE02 (StemTA-likeImmature Goblet)	-0.11594	-0.025316	-0.498756	0.438217	0.982428	0.114432	-0.0459775	0.531567
bioplanet_1645_Gene expression regulation by hypoxia-inducible factor_View_Tumor cE02 (StemTA-likeImmature Goblet)	-2.03879	0.24075	-0.650169	-0.663981	0.509976	-1.7925	1.5253	-0.0399199
HALLMARK_OXIDATIVE_PHOSPHORYLATION_View_Tumor cE02 (StemTA-likeImmature Goblet)	1.29307	-1.3363	0.602413	0.303832	-1.13008	-0.103969	0.133754	-0.211445
bioplanet_1404_Cap-dependent translation initiation_View_Tumor cE02 (StemTA-likeImmature Goblet)	0.264269	-1.68445	-0.623217	0.430494	-0.948892	-0.17151	1.12815	1.10289
bioplanet_1716_SRF and microRNAs in smooth muscle differentiation and proliferation_View_Tumor cE02 (StemTA-likeImmature Goblet)	-0.0629251	0.285318	-0.582877	-0.660341	1.41093	0.0728177	-0.975996	-0.630448
GAVISH_3CA_METAPROGRAM_FIBROBLASTS_CAF_9_View_Tumor cE02 (StemTA-likeImmature Goblet)	-2.94418	-0.00733425	-0.433736	-0.569367	0.365438	-0.114319	-2.98833	1.52624
GAVISH_3CA_METAPROGRAM_ENDOTHELIAL_NF_KB_View_Tumor cE02 (StemTA-likeImmature Goblet)	-1.03572	-0.0223773	0.237721	-1.63067	0.765544	-0.159892	-0.378579	0.791673
GAVISH_3CA_METAPROGRAM_ENDOTHELIAL_ENDO_6_View_Tumor cE02 (StemTA-likeImmature Goblet)	-0.132704	0.38245	0.507893	0.0527627	0.430549	-0.195774	-1.59098	0.282138
bioplanet_1566_Inflammasomes_View_Tumor cE02 (StemTA-likeImmature Goblet)	-0.281992	-0.198976	-0.454523	-0.274259	-0.337743	-0.148046	0.537801	-1.43194
bioplanet_240_SUMOylation as a mechanism to modulate CtBP-dependent gene responses_View_Tumor cE02 (StemTA-likeImmature Goblet)	-1.09316	-1.34965	-0.518403	0.382209	0.476975	-0.00768051	-0.185927	-0.164402
bioplanet_1671_HIF-1 degradation in normoxia_View_Tumor cE02 (StemTA-likeImmature Goblet)	0.425101	-0.0149417	0.910827	1.59817	-1.5226	-0.316643	0.280181	-0.467959
GAVISH_3CA_METAPROGRAM_MACROPHAGES_MAC_1_View_Tumor cE02 (StemTA-likeImmature Goblet)	-0.355721	0.307775	0.428403	-0.562408	0.751051	-0.688726	-0.133664	0.510694
bioplanet_80_Calcium/calmodulin-dependent protein kinase activation_View_Tumor cE02 (StemTA-likeImmature Goblet)	1.02722	-0.14851	-0.146423	0.676614	0.187727	-0.425669	0.0286881	-0.523418
bioplanet_296_Viral myocarditis_View_Tumor cE02 (StemTA-likeImmature Goblet)	0.873594	2.18424	1.19329	-0.506881	0.351058	2.26822	0.152896	-0.275294
bioplanet_4_Cell to cell adhesion signaling_View_Tumor cE02 (StemTA-likeImmature Goblet)	-2.90006	0.152259	-0.457146	-0.60351	1.00269	-0.73272	0.406197	-0.263614
bioplanet_941_Mitochondrial protein import_View_Tumor cE02 (StemTA-likeImmature Goblet)	1.7202	-0.646114	-0.370931	0.409313	-1.37047	-0.131982	0.574104	0.659598
GAVISH_3CA_METAPROGRAM_B_CELLS_MEMORY_View_Tumor cE02 (StemTA-likeImmature Goblet)	-0.386449	0.0115095	-0.321491	0.822182	0.77416	0.129787	-2.858	-0.10268
bioplanet_685_Sema4D in semaphorin signaling_View_Tumor cE02 (StemTA-likeImmature Goblet)	-0.737851	-0.00420571	-0.371962	-0.478267	1.48794	-0.252653	-1.05142	-0.473903
bioplanet_774_Pyrimidine biosynthesis_View_Tumor cE02 (StemTA-likeImmature Goblet)	-0.2364	0.038295	-0.380217	-0.328186	-0.488186	-0.419789	0.712766	0.76706
bioplanet_915_AKT phosphorylation of nuclear targets_View_Tumor cE02 (StemTA-likeImmature Goblet)	-0.574739	-0.07245	-1.3075	-0.996539	0.595588	1.1015	-0.814048	-0.477806
bioplanet_1088_SLC26 family multifunctional anion exchangers_View_Tumor cE02 (StemTA-likeImmature Goblet)	0.355481	-0.0306282	-1.39042	-0.58963	0.0999513	1.11854	-0.162454	-1.56943
bioplanet_846_Aflatoxin B1 metabolism_View_Tumor cE02 (StemTA-likeImmature Goblet)	0.309448	0.115475	-0.300835	-0.635122	0.207805	-1.26928	-0.944579	-1.01957
GAVISH_3CA_METAPROGRAM_CD8_T_CELLS_NAIVE_2_View_Tumor cE02 (StemTA-likeImmature Goblet)	0.152615	-1.13176	-0.549933	-0.0609511	-0.543687	0.143628	0.37359	0.981406
bioplanet_166_eIF2 regulation_View_Tumor cE02 (StemTA-likeImmature Goblet)	0.855001	-1.08539	-0.511958	0.515376	-0.545675	0.161286	0.444705	0.0653391
bioplanet_332_Alternative complement pathway_View_Tumor cE02 (StemTA-likeImmature Goblet)	-0.730501	0.0350696	-0.44102	-0.897159	-0.0285484	-2.45884	-0.654452	-0.0558906
bioplanet_734_Nucleotide di- and triphosphate biosynthesis and interconversion_View_Tumor cE02 (StemTA-likeImmature Goblet)	0.36506	-0.108215	0.380571	0.55946	-0.759749	-0.416251	0.659279	1.88028
bioplanet_111_Calcium signaling by HBx of hepatitis B virus_View_Tumor cE02 (StemTA-likeImmature Goblet)	1.25877	-0.619342	-0.503474	-0.308034	1.38435	1.0725	-1.20374	-0.484441
bioplanet_1137_Messenger RNA splicing: major pathway_View_Tumor cE02 (StemTA-likeImmature Goblet)	0.107344	-0.0099746	-0.544668	0.874322	-0.622035	-0.0990914	0.97053	1.03402
bioplanet_932_Urea cycle_View_Tumor cE02 (StemTA-likeImmature Goblet)	0.387315	0.296024	0.3651	-0.343371	-0.0642849	-0.315412	0.571355	-0.325908
GAVISH_3CA_MALIGNANT_METAPROGRAM_41_UNASSIGNED_View_Tumor cE02 (StemTA-likeImmature Goblet)	-0.335266	0.0241966	-0.567526	-0.906091	-0.152681	0.303272	2.28254	-0.606076
bioplanet_1149_Cytosolic tRNA aminoacylation_View_Tumor cE02 (StemTA-likeImmature Goblet)	-0.357946	-0.213955	-0.435034	0.518564	-1.44958	-0.0210198	0.665766	0.594605
bioplanet_1654_Gene expression regulation in late stage pancreatic bud precursor cells_View_Tumor cE02 (StemTA-likeImmature Goblet)	-1.78527	0.192589	-1.37299	-0.501345	-0.064174	-1.21649	-0.341585	-0.66871
bioplanet_55_Th1/Th2 differentiation pathway_View_Tumor cE02 (StemTA-likeImmature Goblet)	0.735005	2.02298	1.49179	-0.554034	-0.319081	0.198575	0.886539	-0.43093
bioplanet_1579_Lysosome vesicle biogenesis_View_Tumor cE02 (StemTA-likeImmature Goblet)	0.54783	-0.250998	-0.475353	0.638851	0.766252	1.54689	-0.36547	-0.237959
bioplanet_1171_DNA replication pre-Initiation_View_Tumor cE02 (StemTA-likeImmature Goblet)	0.235438	-0.00942147	0.902127	1.69497	-1.65385	-0.196952	0.0743189	-0.0832496
bioplanet_1381_Glypican-3 pathway_View_Tumor cE02 (StemTA-likeImmature Goblet)	-0.821134	0.133307	-0.327977	0.10904	-0.381675	-0.358007	0.103092	-0.455653
bioplanet_16_Apoptotic DNA fragmentation and tissue homeostasis_View_Tumor cE02 (StemTA-likeImmature Goblet)	-0.44844	0.0514142	-0.534857	-0.377094	-0.729555	-0.11563	1.21526	-0.701025
bioplanet_1725_SREBF and miR-33 in cholesterol and lipid homeostasis_View_Tumor cE02 (StemTA-likeImmature Goblet)	-1.51831	-0.00794014	-0.273883	-0.229937	-0.0971231	-0.392995	-0.668181	0.269818
GAVISH_3CA_MALIGNANT_METAPROGRAM_38_GLUTATHIONE_View_Tumor cE02 (StemTA-likeImmature Goblet)	0.519664	0.0125233	-0.460512	-0.582436	0.299512	0.276597	-0.422998	-1.2197
bioplanet_647_NODAL signaling regulation_View_Tumor cE02 (StemTA-likeImmature Goblet)	-0.17964	-0.0334047	-1.19728	-0.797738	-0.14098	1.10544	0.516596	-1.22234
bioplanet_309_Pathogenic Escherichia coli infection_View_Tumor cE02 (StemTA-likeImmature Goblet)	-0.0829487	-0.703561	-0.0801478	1.08462	0.934344	-0.190413	0.285678	0.531646
bioplanet_1357_p38 gamma/delta MAPK pathway_View_Tumor cE02 (StemTA-likeImmature Goblet)	-0.0293818	0.126655	-0.458031	0.198877	0.0283803	-0.349383	1.47083	-0.232678
HALLMARK_TNFA_SIGNALING_VIA_NFKB_View_Tumor cE02 (StemTA-likeImmature Goblet)	0.004129	-0.0359153	-0.435569	-1.36567	1.36082	0.405413	-1.95132	0.469694
bioplanet_971_Acyl chain remodelling of phosphatidylglycerol_View_Tumor cE02 (StemTA-likeImmature Goblet)	-0.0669498	-0.00518688	0.461106	-1.48299	0.284398	-0.29003	0.0796628	-0.599032
GAVISH_3CA_METAPROGRAM_ENDOTHELIAL_COAGULATION_View_Tumor cE02 (StemTA-likeImmature Goblet)	-0.00392628	-0.0540634	-0.477839	-0.018187	0.368255	0.249284	-1.85658	1.28893
bioplanet_1504_Cleavage of growing transcript in the termination region_View_Tumor cE02 (StemTA-likeImmature Goblet)	-0.109574	-0.0647617	-0.507	0.91044	-0.89623	-0.106455	0.187921	1.19822
bioplanet_1108_Hormone-sensitive lipase (HSL)-mediated triacylglycerol hydrolysis_View_Tumor cE02 (StemTA-likeImmature Goblet)	1.39137	-0.075825	-0.573261	-0.131935	0.775223	0.887215	-1.06985	-0.555981
bioplanet_486_Fatty acid biosynthesis_View_Tumor cE02 (StemTA-likeImmature Goblet)	-0.63805	-0.184422	-0.3743	-0.331697	-1.01521	-0.275323	-1.53033	-0.999948
bioplanet_982_Nef in HIV-1 replication and disease pathogenesis_View_Tumor cE02 (StemTA-likeImmature Goblet)	0.646731	0.136902	-0.467064	0.889883	0.471467	2.06223	0.136658	-0.171481
GAVISH_3CA_METAPROGRAM_EPITHELIAL_METABOLISM_KIDNEY_2_View_Tumor cE02 (StemTA-likeImmature Goblet)	-0.0821391	-0.0742154	-0.517782	-0.499255	1.6125	0.138564	-2.80177	-0.357195
bioplanet_176_Repression of pain sensation by the transcriptional regulator DREAM_View_Tumor cE02 (StemTA-likeImmature Goblet)	0.86041	-0.132282	-0.931368	-0.599278	1.57021	1.85568	-0.679165	-0.858664
bioplanet_430_Shuttle for transfer of acetyl groups from mitochondria to the cytosol_View_Tumor cE02 (StemTA-likeImmature Goblet)	-0.501236	0.0538611	-0.0193963	0.315264	-0.861248	-1.2309	-1.30022	-0.582534
bioplanet_1422_Interleukin-11 pathway_View_Tumor cE02 (StemTA-likeImmature Goblet)	-0.485035	0.0295643	-0.462231	-0.3356	1.40598	1.06251	-0.361863	0.202133
bioplanet_1168_Post-elongation processing of intronless pre-mRNA_View_Tumor cE02 (StemTA-likeImmature Goblet)	-0.170856	-0.208915	-0.556542	1.09785	-0.917622	0.671268	0.340216	1.33913
bioplanet_1311_FRA pathway_View_Tumor cE02 (StemTA-likeImmature Goblet)	-0.153002	-0.0474463	-0.161442	-0.907033	1.46293	-0.0292821	-0.715927	0.0875473
bioplanet_1100_Zinc influx into cells by the SLC39 gene family_View_Tumor cE02 (StemTA-likeImmature Goblet)	2.05956	-0.0376196	-1.02422	-0.446974	-0.329663	1.03066	1.83196	-0.00870569
GAVISH_3CA_METAPROGRAM_FIBROBLASTS_MHC_II_CYTOKINE_View_Tumor cE02 (StemTA-likeImmature Goblet)	1.37806	1.74718	0.678096	-0.511787	-0.256707	2.36928	-0.074362	-0.353138
bioplanet_133_Interferon-alpha signaling pathway_View_Tumor cE02 (StemTA-likeImmature Goblet)	-1.55795	0.12193	1.06579	-1.10439	-0.598316	-0.3089	0.433295	-1.01512
bioplanet_949_Pyrimidine salvage reactions_View_Tumor cE02 (StemTA-likeImmature Goblet)	-2.02477	0.00458555	1.26053	-0.370744	-0.125182	-2.13159	0.176113	-0.394364
bioplanet_1622_Phosphorylation of Emi1_View_Tumor cE02 (StemTA-likeImmature Goblet)	-0.160682	0.00462966	-0.512438	-0.456113	-1.16845	-0.265362	0.848815	-0.065105
bioplanet_318_Huntington's disease_View_Tumor cE02 (StemTA-likeImmature Goblet)	1.43933	-1.22409	0.388683	0.437284	-0.818933	-0.026749	-0.0287616	-0.339425
bioplanet_1343_AP-1 transcription factor network_View_Tumor cE02 (StemTA-likeImmature Goblet)	0.105027	-0.0153584	-0.453165	-1.10222	1.66767	1.96482	-0.797654	0.119585
bioplanet_802_Purine ribonucleoside monophosphate biosynthesis_View_Tumor cE02 (StemTA-likeImmature Goblet)	-0.198396	-0.211168	-1.06997	-0.363861	-1.31499	-0.311267	1.71584	1.21451
bioplanet_433_Rab GTPases mark targets in the endocytotic machinery_View_Tumor cE02 (StemTA-likeImmature Goblet)	1.17799	-0.620296	-0.0797877	0.0684717	0.707402	-0.206589	-0.821377	0.411673
bioplanet_1334_E-cadherin nascent AJ-like junctions pathway_View_Tumor cE02 (StemTA-likeImmature Goblet)	-1.54047	-0.0180231	-0.48531	-0.189708	1.40291	-0.242731	0.19016	-0.408953
bioplanet_821_Iron metabolism in placenta_View_Tumor cE02 (StemTA-likeImmature Goblet)	-0.867945	-0.000327508	-0.421384	-0.477893	0.0956267	-0.78452	0.38387	-0.202187
GAVISH_3CA_METAPROGRAM_ENDOTHELIAL_ENDO_3_View_Tumor cE02 (StemTA-likeImmature Goblet)	-1.0959	0.57394	-0.270847	-1.83674	0.259318	-0.585165	-4.61283	-0.539027
bioplanet_210_CD40L signaling pathway_View_Tumor cE02 (StemTA-likeImmature Goblet)	-0.165422	0.017292	-0.0947539	-1.11799	0.445719	-0.192678	-0.307804	-0.495769
bioplanet_1223_Calcitonin-like ligand receptors_View_Tumor cE02 (StemTA-likeImmature Goblet)	0.127247	0.0793251	-0.451839	-0.364607	-0.118388	-0.519277	0.469306	0.280343
bioplanet_1657_Resolution of AP sites via the single-nucleotide replacement pathway_View_Tumor cE02 (StemTA-likeImmature Goblet)	0.472367	-0.171922	-0.471407	0.932876	-0.885684	-0.345519	0.72624	0.47277
bioplanet_1419_Fibroblast growth factor 1_View_Tumor cE02 (StemTA-likeImmature Goblet)	-0.920389	-0.0907964	-0.468858	-0.97277	1.14098	-0.25635	-0.643288	0.534334
bioplanet_315_Alzheimer's disease_View_Tumor cE02 (StemTA-likeImmature Goblet)	1.0189	-0.980891	0.179169	0.195361	-0.615348	-0.0188764	-0.0521142	-0.50704
bioplanet_150_Calcineurin in effects in keratinocyte differentiation_View_Tumor cE02 (StemTA-likeImmature Goblet)	0.21784	-0.0173547	-0.553004	-0.30123	0.86132	-0.113264	-0.095412	-0.760004
GAVISH_3CA_MALIGNANT_METAPROGRAM_36_IG_View_Tumor cE02 (StemTA-likeImmature Goblet)	0.0106014	0.549707	-0.495629	-1.32267	0.609852	1.28597	-0.408011	-1.49785
bioplanet_374_Propanoate metabolism_View_Tumor cE02 (StemTA-likeImmature Goblet)	-0.166459	-0.0188497	-0.429777	-0.529234	-1.35807	-0.335277	-0.098667	-0.431491
bioplanet_69_p27 phosphorylation regulation during cell cycle progression_View_Tumor cE02 (StemTA-likeImmature Goblet)	1.18238	-1.00545	0.264985	0.564235	-0.57548	-0.183941	0.496982	0.949641
bioplanet_326_Monocyte and its surface molecules_View_Tumor cE02 (StemTA-likeImmature Goblet)	-2.75142	-0.0345866	-0.433337	-0.378499	0.0718581	-1.41856	1.1665	0.509664
bioplanet_675_Type II interferon signaling (interferon-gamma)_View_Tumor cE02 (StemTA-likeImmature Goblet)	0.138705	1.01806	1.52503	-0.612195	-0.154998	0.480168	1.27891	-0.567882
bioplanet_7_Mammalian calpain regulation of cell motility_View_Tumor cE02 (StemTA-likeImmature Goblet)	-0.632661	-0.011354	-0.474544	-0.296071	1.59713	-0.323004	-0.679789	-0.652159
GAVISH_3CA_METAPROGRAM_FIBROBLASTS_MHC_II_View_Tumor cE02 (StemTA-likeImmature Goblet)	1.44594	1.79138	1.09784	-0.578316	-0.435747	1.46313	-1.06268	-0.111775
GAVISH_3CA_METAPROGRAM_FIBROBLASTS_CAF_4_View_Tumor cE02 (StemTA-likeImmature Goblet)	-0.461677	0.425561	-0.487327	-1.9101	0.707527	0.590601	1.58208	-0.841065
bioplanet_584_p75 neurotrophin receptor signaling via NF-kB_View_Tumor cE02 (StemTA-likeImmature Goblet)	-0.129642	-0.413581	-0.250433	-0.867306	0.144987	0.321362	-0.184005	-0.153012
bioplanet_178_Pertussis toxin-insensitive CCR5 signaling in macrophage_View_Tumor cE02 (StemTA-likeImmature Goblet)	1.24286	-0.135907	-0.338021	-0.261599	1.18825	0.276082	-1.27408	-0.479552
bioplanet_1128_RNA polymerase III abortive and retractive initiation_View_Tumor cE02 (StemTA-likeImmature Goblet)	0.639387	-1.38319	-0.485196	0.677857	-1.05646	0.392817	0.148722	0.92995
bioplanet_957_Beta-oxidation of very long chain fatty acids_View_Tumor cE02 (StemTA-likeImmature Goblet)	-0.319107	0.00975293	-0.519257	-0.449051	-0.639847	1.17584	0.217309	-1.56807
bioplanet_760_Incretin biosynthesis, secretion, and inactivation_View_Tumor cE02 (StemTA-likeImmature Goblet)	0.519485	-0.397826	-0.273225	0.046586	0.600887	-0.0832839	0.157577	0.0513194
bioplanet_1471_Translation_View_Tumor cE02 (StemTA-likeImmature Goblet)	0.227834	-1.41541	-0.423283	0.551358	-0.801973	-0.312582	0.432141	1.03178
bioplanet_829_Pyruvate metabolism and citric acid (TCA) cycle_View_Tumor cE02 (StemTA-likeImmature Goblet)	0.101296	-0.543101	0.157513	-0.241081	-0.831877	-0.291494	-1.01498	-0.0811069
bioplanet_767_Eicosanoid biosynthesis_View_Tumor cE02 (StemTA-likeImmature Goblet)	-0.743557	0.0432669	-0.112636	-0.795662	-0.797818	-0.257527	-0.0300042	-0.572653
bioplanet_75_MAL role in Rho-mediated activation of SRF_View_Tumor cE02 (StemTA-likeImmature Goblet)	1.55728	-0.0533844	-0.460759	0.0159847	1.62968	-0.458614	-0.0570954	-0.475024
bioplanet_357_Folate biosynthesis_View_Tumor cE02 (StemTA-likeImmature Goblet)	0.345014	-0.0792132	-1.44463	0.0785144	-0.818001	1.57653	-0.632715	0.0379923
bioplanet_120_Cytokines and inflammatory response_View_Tumor cE02 (StemTA-likeImmature Goblet)	-0.03033	1.34331	1.26857	-1.34905	-0.486615	-0.0605758	0.529135	0.460705
HALLMARK_INTERFERON_GAMMA_RESPONSE_View_Tumor cE02 (StemTA-likeImmature Goblet)	-0.231059	1.17519	1.59763	-0.525761	-0.381046	-0.140118	-1.6556	-0.55391
bioplanet_1023_Inactivation of BCL-2 by BH3-only proteins_View_Tumor cE02 (StemTA-likeImmature Goblet)	-0.137183	-0.0390964	0.472523	-1.02532	0.101877	-0.200656	-0.709776	-0.369342
bioplanet_891_Inactivation of Cdc42 and Rac_View_Tumor cE02 (StemTA-likeImmature Goblet)	0.472361	-0.777439	-0.415191	0.258121	1.22117	-0.382427	-0.568852	-0.182879
bioplanet_1009_Apoptosis modulation by HSP70_View_Tumor cE02 (StemTA-likeImmature Goblet)	-1.44354	-0.525173	0.085672	-0.410412	-0.375667	-0.233825	-1.02038	-0.511115
bioplanet_1731_Irinotecan pathway_View_Tumor cE02 (StemTA-likeImmature Goblet)	-0.115094	-0.157534	-0.64109	-0.570104	0.405635	-0.0676492	-0.167867	-1.38045
bioplanet_751_N-glycan precursor substrate biosynthesis_View_Tumor cE02 (StemTA-likeImmature Goblet)	1.47227	-0.0978335	-0.750016	-0.0365644	0.167296	-0.198815	-0.0624632	0.0337454
bioplanet_1310_S1P/S1P4 pathway_View_Tumor cE02 (StemTA-likeImmature Goblet)	0.145351	-0.0964264	-0.475439	0.0357968	1.29154	-1.12162	0.170655	-0.426825
bioplanet_1169_HIV life cycle early phase_View_Tumor cE02 (StemTA-likeImmature Goblet)	0.123012	-0.036815	-0.49311	0.929186	-1.23533	-0.133531	-0.768456	0.884835
bioplanet_698_Retrograde neurotrophin signaling_View_Tumor cE02 (StemTA-likeImmature Goblet)	0.212608	0.032311	-0.324914	0.920728	0.177211	-0.57733	0.392608	-0.461682
bioplanet_1493_CD28-dependent Vav1 pathway_View_Tumor cE02 (StemTA-likeImmature Goblet)	0.0726873	-0.532144	-0.115081	0.39822	1.10036	-0.402067	0.0696713	-0.0354328
bioplanet_1552_Glutathione conjugation_View_Tumor cE02 (StemTA-likeImmature Goblet)	0.287067	-1.05217	-0.391299	0.770474	-0.488919	-0.0105377	-1.26637	-0.664747
bioplanet_1113_HIV factor interactions with host_View_Tumor cE02 (StemTA-likeImmature Goblet)	0.878215	-0.00233945	0.674463	1.43889	-1.14849	-0.18816	0.338128	0.16278
bioplanet_73_Splicing regulation through Sam68_View_Tumor cE02 (StemTA-likeImmature Goblet)	2.83791	0.00747864	-0.533943	-0.407518	1.37451	-0.390385	1.26374	-0.788292
bioplanet_721_Serotonin receptor 4/6/7 and NR3C signaling_View_Tumor cE02 (StemTA-likeImmature Goblet)	1.39633	-0.0888183	-0.598149	-0.712763	1.38165	0.237141	-0.203473	-0.836848
bioplanet_220_Effect of METS on macrophage differentiation_View_Tumor cE02 (StemTA-likeImmature Goblet)	-0.0417475	-0.305305	-0.531616	-0.528396	0.291865	1.22015	-0.364541	-0.374866
bioplanet_930_Reversible hydration of carbon dioxide_View_Tumor cE02 (StemTA-likeImmature Goblet)	-0.426432	0.0430784	-0.561327	-1.29676	0.314381	-0.583186	0.176687	-0.421804
bioplanet_70_Influence of Ras and Rho proteins on G1 to S transition_View_Tumor cE02 (StemTA-likeImmature Goblet)	0.119935	-0.13703	-0.43053	-0.676866	1.26076	-0.489499	0.262283	-0.044554
bioplanet_363_Tricarboxylic acid (TCA) cycle_View_Tumor cE02 (StemTA-likeImmature Goblet)	0.616251	-0.323557	-0.266779	-0.391447	-0.792852	-0.0642412	-0.637677	-0.681555
bioplanet_1275_Bone remodeling_View_Tumor cE02 (StemTA-likeImmature Goblet)	0.0208298	-0.375564	0.132318	-1.89277	1.18708	0.0408343	-0.385098	-0.447931
bioplanet_1495_CHL1 interactions_View_Tumor cE02 (StemTA-likeImmature Goblet)	-3.21589	-0.148915	-0.0591015	-0.171303	0.630751	-1.18807	0.338861	-0.352812
GAVISH_3CA_METAPROGRAM_FIBROBLASTS_CAF_5_View_Tumor cE02 (StemTA-likeImmature Goblet)	-0.814013	0.038692	-0.47565	-0.537968	1.12944	-0.327477	-2.61955	-0.242816
bioplanet_1371_HIF-1 transcriptional activity in hypoxia_View_Tumor cE02 (StemTA-likeImmature Goblet)	-1.01431	0.0408721	-0.347637	-0.527856	0.805751	-0.715211	-0.852294	0.573976
GAVISH_3CA_METAPROGRAM_CD8_T_CELLS_CYTOTOXIC_View_Tumor cE02 (StemTA-likeImmature Goblet)	0.273447	1.70737	0.756179	-0.284743	0.29438	-0.100969	-1.36432	-0.400931
bioplanet_1546_BAD activation and translocation to mitochondria_View_Tumor cE02 (StemTA-likeImmature Goblet)	0.266014	-0.515947	-0.515604	0.375691	0.0376612	0.385023	-0.210931	-0.55223
bioplanet_392_Fatty acid metabolism_View_Tumor cE02 (StemTA-likeImmature Goblet)	-0.0480546	-0.0564019	-0.361023	-1.06948	-0.52086	-0.293134	-1.12124	-1.65099
GAVISH_3CA_MALIGNANT_METAPROGRAM_2_CELL_CYCLE_G1_S_View_Tumor cE02 (StemTA-likeImmature Goblet)	-0.153638	0.0117927	-0.47215	0.0554632	-0.824659	-0.322603	0.644716	0.861869
bioplanet_1499_Cell-extracellular matrix interactions_View_Tumor cE02 (StemTA-likeImmature Goblet)	-3.12939	-0.0638765	-0.463548	0.209674	0.849833	-1.68766	-0.25627	-0.266562
bioplanet_402_Alpha-linolenic acid metabolism_View_Tumor cE02 (StemTA-likeImmature Goblet)	-0.955365	0.136869	-0.265945	-0.851335	-0.175978	-0.260355	-0.943392	-0.744958
bioplanet_352_Vitamin B6 metabolism_View_Tumor cE02 (StemTA-likeImmature Goblet)	-0.745014	0.0402276	0.232292	-0.516765	-0.363485	-1.83992	-0.47087	-0.406485
bioplanet_1644_Complement cascade regulation_View_Tumor cE02 (StemTA-likeImmature Goblet)	-0.202439	0.0151066	-0.496536	-0.67045	0.649776	-0.3185	2.20818	0.343444
GAVISH_3CA_METAPROGRAM_EPITHELIAL_V_ATPASE_View_Tumor cE02 (StemTA-likeImmature Goblet)	0.730696	-0.0124772	-0.540687	-0.231761	1.03438	1.73951	-0.590033	-0.471458
bioplanet_839_Nicotinate metabolism_View_Tumor cE02 (StemTA-likeImmature Goblet)	0.0135733	-0.358077	-0.384442	-0.568386	-0.287703	-0.0255804	0.728945	-0.845397
bioplanet_1272_Trefoil factor initiation of mucosal healing_View_Tumor cE02 (StemTA-likeImmature Goblet)	-0.536083	0.0141997	0.187539	-0.538311	1.07597	-0.852601	0.374817	0.217242
bioplanet_189_Parkin role in the ubiquitin-proteasomal pathway_View_Tumor cE02 (StemTA-likeImmature Goblet)	0.737861	-0.0121043	1.04189	0.561315	-1.00428	-0.562439	0.820191	-0.180044
bioplanet_1647_Insulin secretion regulation by fatty acids bound to GPR40 (FFAR1)_View_Tumor cE02 (StemTA-likeImmature Goblet)	0.116137	0.00235972	-0.403705	-1.9228	0.880247	-0.760008	-0.151101	-0.697054
bioplanet_664_Interferon-gamma signaling pathway_View_Tumor cE02 (StemTA-likeImmature Goblet)	0.262752	1.85963	1.38789	-0.728678	0.00234387	1.00503	0.157017	-0.583019
GAVISH_3CA_MALIGNANT_METAPROGRAM_35_HEMATO_RELATED_1_View_Tumor cE02 (StemTA-likeImmature Goblet)	0.168379	0.849307	0.590718	-0.450312	0.4909	0.02128	-3.02135	-0.300007
GAVISH_3CA_METAPROGRAM_CD8_T_CELLS_CHROMATIN_View_Tumor cE02 (StemTA-likeImmature Goblet)	-0.516095	0.180957	-0.50907	-1.99209	0.353736	-0.0678666	1.49936	-1.15671
bioplanet_409_Glutathione metabolism_View_Tumor cE02 (StemTA-likeImmature Goblet)	0.115535	-1.34026	-0.452904	0.671498	-0.66657	-0.121088	-1.38934	-0.119323
bioplanet_260_Spliceosome_View_Tumor cE02 (StemTA-likeImmature Goblet)	-0.723702	-0.799168	-0.505369	0.822497	-1.13733	0.408163	0.159037	0.777434
bioplanet_1714_TP53 network_View_Tumor cE02 (StemTA-likeImmature Goblet)	-0.0844001	-0.122489	-0.104748	-0.0166863	-0.175603	-0.108962	0.2835	0.197372
bioplanet_1739_Keap1-Nrf2 pathway_View_Tumor cE02 (StemTA-likeImmature Goblet)	0.0414938	-0.111093	-0.492997	0.511478	-0.137921	0.157966	1.4536	-0.398285
bioplanet_1185_S phase_View_Tumor cE02 (StemTA-likeImmature Goblet)	0.202774	-0.00846327	0.571019	1.39611	-1.34367	-0.188308	0.27411	0.262389
bioplanet_1021_Activation of DNA fragmentation factor_View_Tumor cE02 (StemTA-likeImmature Goblet)	-0.36217	0.0993468	-0.681583	-0.405542	-0.0771218	0.96699	1.80929	-0.319468
GAVISH_3CA_METAPROGRAM_CD8_T_CELLS_DYSFUNCTION_View_Tumor cE02 (StemTA-likeImmature Goblet)	1.00809	-0.302197	0.580448	0.620241	-0.0641122	-0.390089	0.490571	0.452327
bioplanet_688_Alpha-6 beta-1 and alpha-6 beta-4 integrin signaling_View_Tumor cE02 (StemTA-likeImmature Goblet)	-0.584363	-0.0745123	-0.440649	-0.338132	1.30518	-0.150675	-0.614426	-0.0599868
bioplanet_82_Cystic fibrosis transmembrane conductance regulator (CFTR) and beta 2 adrenergic receptor (b2AR) pathway_View_Tumor cE02 (StemTA-likeImmature Goblet)	-0.59971	-0.0252959	-0.397854	-0.548129	1.57252	-0.0834651	-1.11434	-0.440507
bioplanet_948_Pyrimidine catabolism_View_Tumor cE02 (StemTA-likeImmature Goblet)	-0.0380292	0.48012	0.905811	-0.442861	-0.202957	-0.645424	-0.123213	-0.514321
HALLMARK_MYC_TARGETS_V2_View_Tumor cE02 (StemTA-likeImmature Goblet)	-0.0924843	-0.207776	-0.769705	0.291517	-1.26373	0.166323	1.33614	1.2455
HALLMARK_REACTIVE_OXYGEN_SPECIES_PATHWAY_View_Tumor cE02 (StemTA-likeImmature Goblet)	0.758074	-1.29944	0.597153	0.570938	-0.413791	-0.258149	0.252959	0.149113
bioplanet_911_EGFR transactivation by gastrin_View_Tumor cE02 (StemTA-likeImmature Goblet)	0.145088	0.0628787	-0.524686	-1.36429	1.1264	0.139722	0.382954	-0.504133
GAVISH_3CA_METAPROGRAM_ENDOTHELIAL_HEV_2_View_Tumor cE02 (StemTA-likeImmature Goblet)	0.00151668	0.361865	-0.48786	-1.0377	1.19157	-0.107447	0.0979082	-0.0204377
bioplanet_87_Corticosteroids and cardioprotection_View_Tumor cE02 (StemTA-likeImmature Goblet)	-0.130828	-0.0341258	-0.381809	-0.356385	0.687713	-0.295065	-0.690878	0.0432594
bioplanet_1606_Nephrin interactions_View_Tumor cE02 (StemTA-likeImmature Goblet)	-3.29748	0.042672	-0.48854	-0.680048	0.949457	-0.245095	-0.0806335	-0.867474
GAVISH_3CA_MALIGNANT_METAPROGRAM_16_MES_GLIOMA_View_Tumor cE02 (StemTA-likeImmature Goblet)	-0.906895	-0.00489706	-0.403098	-0.692006	1.40606	-0.753081	-4.36551	0.441379
bioplanet_962_PP2A-mediated dephosphorylation of key metabolic factors_View_Tumor cE02 (StemTA-likeImmature Goblet)	-0.348468	-0.245386	-0.453371	-0.0398187	0.331353	-1.62013	-2.71795	-0.615789
GAVISH_3CA_METAPROGRAM_B_CELLS_B_CELLS_1_View_Tumor cE02 (StemTA-likeImmature Goblet)	-0.183802	0.578118	-0.564575	-1.73715	0.644652	-0.0534523	2.12448	-0.873125
bioplanet_1156_Stabilization of mRNA by HuR_View_Tumor cE02 (StemTA-likeImmature Goblet)	-0.90824	0.0436311	-0.507056	0.136849	-0.117356	-0.242021	1.15497	0.53553
bioplanet_248_Double stranded RNA-induced gene expression_View_Tumor cE02 (StemTA-likeImmature Goblet)	-0.336599	-0.147032	-0.375087	-0.600378	0.0438165	-0.233187	0.651832	-0.214886
bioplanet_249_E2F1 destruction pathway_View_Tumor cE02 (StemTA-likeImmature Goblet)	0.527287	-1.52809	-0.151714	-0.34574	0.119379	-0.222935	2.2256	-0.0846621
bioplanet_674_Interferon gamma signaling regulation_View_Tumor cE02 (StemTA-likeImmature Goblet)	-0.180997	-0.0249269	0.972514	-0.212949	-0.187237	-0.146698	1.38484	-0.137089
bioplanet_566_S6K1 signaling_View_Tumor cE02 (StemTA-likeImmature Goblet)	-0.185987	0.00435881	-0.607183	-0.497792	-0.743378	-0.385436	4.18201	0.650299
bioplanet_1367_Insulin regulation of blood glucose_View_Tumor cE02 (StemTA-likeImmature Goblet)	0.837953	-0.11506	-0.43709	0.585369	0.712726	-0.293454	-0.167676	-0.0670159
bioplanet_97_PELP1 modulation of estrogen receptor activity_View_Tumor cE02 (StemTA-likeImmature Goblet)	-0.350147	0.106024	-0.927019	-0.440443	0.832731	-0.387554	0.935428	-1.47408
GAVISH_3CA_METAPROGRAM_CD4_T_CELLS_T_REG_View_Tumor cE02 (StemTA-likeImmature Goblet)	0.232733	0.638652	1.2387	-0.364525	-0.0093779	-0.255014	0.83514	0.495636
bioplanet_311_Leishmaniasis_View_Tumor cE02 (StemTA-likeImmature Goblet)	-0.0813886	1.27419	1.30511	-0.594458	-0.108476	0.145995	0.0330491	-0.405447
bioplanet_1747_Oxidative stress_View_Tumor cE02 (StemTA-likeImmature Goblet)	-0.697736	0.0123243	-0.241085	-0.514435	0.350345	-0.207381	-2.34748	-0.386188
bioplanet_1447_Smooth muscle contraction_View_Tumor cE02 (StemTA-likeImmature Goblet)	0.00479987	-0.069433	-0.375652	0.655565	0.461882	-0.19211	-0.167562	0.606562
bioplanet_74_Tumor suppressor Arf inhibits ribosomal biogenesis_View_Tumor cE02 (StemTA-likeImmature Goblet)	-2.16849	-1.00521	-0.557659	0.84747	-0.335769	1.1643	0.0308805	-0.318782
bioplanet_1729_Fatty acid omega oxidation_View_Tumor cE02 (StemTA-likeImmature Goblet)	-0.0092393	0.00549467	-0.448647	-1.06513	-0.393556	0.340476	-1.4616	-1.54829
bioplanet_1051_Transport of nucleotide sugars_View_Tumor cE02 (StemTA-likeImmature Goblet)	0.212564	0.104566	-0.483155	-0.680667	0.880425	-0.68263	-0.401954	-0.94169
bioplanet_1191_Mechanisms of transcriptional repression by DNA methylation_View_Tumor cE02 (StemTA-likeImmature Goblet)	-0.42773	-0.282718	-0.469981	0.289585	-0.342325	-0.644837	0.260713	-0.496085
bioplanet_1705_Physiological and pathological hypertrophy of the heart_View_Tumor cE02 (StemTA-likeImmature Goblet)	0.276831	-0.45138	-0.362838	-0.364734	1.08062	-0.109713	-2.7692	-0.346078
bioplanet_848_Benzo(a)pyrene metabolism_View_Tumor cE02 (StemTA-likeImmature Goblet)	1.04733	-0.0361261	0.0701434	-0.312346	-0.381138	-0.502201	0.0285671	-0.879601
bioplanet_440_Endocytotic role of NDK, phosphins and dynamin_View_Tumor cE02 (StemTA-likeImmature Goblet)	1.13154	-0.260773	-0.291508	0.639852	-0.333723	-0.129381	-0.571035	-0.133329
bioplanet_676_SHC1 events in EGFR signaling_View_Tumor cE02 (StemTA-likeImmature Goblet)	2.34321	-0.0404126	-0.49835	-0.0558724	1.02296	0.0644949	0.068739	-0.765538
HALLMARK_MTORC1_SIGNALING_View_Tumor cE02 (StemTA-likeImmature Goblet)	-0.270079	-0.0629763	-0.0137147	0.737461	-0.289031	-0.910802	-0.334285	0.835244
bioplanet_1124_RNA polymerase III transcription initiation from type 2 promoter_View_Tumor cE02 (StemTA-likeImmature Goblet)	0.045067	-1.17206	-0.474209	0.841726	-0.747333	0.494457	0.571651	0.731853
bioplanet_859_Alanine and aspartate metabolism_View_Tumor cE02 (StemTA-likeImmature Goblet)	0.0343085	0.369657	-0.223617	-0.189151	-0.271379	-0.112725	0.706007	-0.339972
bioplanet_1262_Pre-NOTCH processing in Golgi_View_Tumor cE02 (StemTA-likeImmature Goblet)	0.186253	0.377169	-0.516442	-0.339761	1.2402	-0.309144	-0.191046	-0.0859968
bioplanet_1028_Influenza factor interactions with host_View_Tumor cE02 (StemTA-likeImmature Goblet)	-0.342147	0.193018	0.041535	-1.31487	0.250846	-0.249703	0.239399	0.471743
bioplanet_1637_RSK activation_View_Tumor cE02 (StemTA-likeImmature Goblet)	-0.589607	0.755317	-0.894929	-1.80176	1.47301	0.221915	1.01972	-1.11009
bioplanet_1007_Apoptotic factor-mediated response_View_Tumor cE02 (StemTA-likeImmature Goblet)	1.26395	-0.0597137	-0.315859	-0.579454	0.447573	1.37054	0.797773	-1.00358
bioplanet_1153_Transcription factor regulation of microRNAs related to cardiac hypertrophy_View_Tumor cE02 (StemTA-likeImmature Goblet)	0.060469	0.473801	-0.633679	-0.592396	-0.277431	-0.424719	1.70843	-1.57493
bioplanet_1096_COPII-mediated vesicle transport_View_Tumor cE02 (StemTA-likeImmature Goblet)	1.78491	0.218148	2.28844	-0.516864	1.4299	-0.169715	0.0225386	-0.347195
bioplanet_887_Interleukin-1 processing_View_Tumor cE02 (StemTA-likeImmature Goblet)	0.297422	1.74049	0.990425	-0.0815562	-0.361264	-0.758992	0.497981	-1.00854
bioplanet_394_Steroid biosynthesis_View_Tumor cE02 (StemTA-likeImmature Goblet)	-0.155737	0.209993	-0.412847	-0.113395	-0.386346	-1.09092	0.286636	-0.567059
bioplanet_26_D4-GDI signaling pathway_View_Tumor cE02 (StemTA-likeImmature Goblet)	0.942183	0.0137529	-0.472687	0.176009	-0.784277	0.0519331	0.634744	-0.20091
bioplanet_1524_ER quality control compartment (ERQC)_View_Tumor cE02 (StemTA-likeImmature Goblet)	1.48449	-0.184144	0.460133	-0.178233	0.441752	0.441996	0.419003	0.0976651
bioplanet_436_Anandamide metabolism_View_Tumor cE02 (StemTA-likeImmature Goblet)	-0.033381	0.00194665	-0.94603	-0.739177	-0.14584	-0.147025	1.20035	-1.09226
bioplanet_739_Phosphatidylglycerol biosynthesis_View_Tumor cE02 (StemTA-likeImmature Goblet)	0.00262965	0.0180859	-0.984814	-0.697543	-0.118363	-0.109331	1.30483	-1.14567
bioplanet_1403_Mitotic metaphase/anaphase transition_View_Tumor cE02 (StemTA-likeImmature Goblet)	-0.527689	0.0963767	-2.60257	-0.133965	-0.244291	0.316469	-0.981217	0.831956
bioplanet_1676_Interleukin-1-beta (IL-1b) processing pathway_View_Tumor cE02 (StemTA-likeImmature Goblet)	1.14796	0.970868	0.404565	-0.157793	-0.78945	-0.334647	0.43127	-1.51764
GAVISH_3CA_MALIGNANT_METAPROGRAM_4_CHROMATIN_View_Tumor cE02 (StemTA-likeImmature Goblet)	-0.076981	0.284467	-1.52258	-0.812186	0.370204	-0.263581	1.17279	-0.633405
bioplanet_599_TGF-beta signaling in gastrointestinal stem cells_View_Tumor cE02 (StemTA-likeImmature Goblet)	-1.30241	0.125274	-0.660928	-1.23022	0.691855	-0.0372665	1.03843	-0.278671
bioplanet_756_Insulin biosynthesis and processing_View_Tumor cE02 (StemTA-likeImmature Goblet)	2.04314	-1.34411	1.67154	0.496086	0.528378	-0.205924	-0.267615	-0.331557
bioplanet_334_West Nile virus infection_View_Tumor cE02 (StemTA-likeImmature Goblet)	1.52017	0.333434	-0.308021	-0.565737	-0.435542	0.277135	0.840174	-1.35898
bioplanet_1651_Cytoskeletal remodeling regulation and cell spreading by IPP complex components_View_Tumor cE02 (StemTA-likeImmature Goblet)	-0.128909	-0.150764	-0.480139	-0.228241	0.105751	-0.478146	-0.124581	0.550038
GAVISH_3CA_METAPROGRAM_CD8_T_CELLS_UNASSIGNED_1_View_Tumor cE02 (StemTA-likeImmature Goblet)	0.493638	0.215837	-0.5847	-1.75	0.279859	-0.0955126	0.659463	-2.28163
bioplanet_242_Polyadenylation of mRNA_View_Tumor cE02 (StemTA-likeImmature Goblet)	-0.120075	0.241003	-0.165026	-0.370688	0.666337	-0.0419854	0.228258	0.809907
bioplanet_737_Phosphatidylcholine biosynthesis_View_Tumor cE02 (StemTA-likeImmature Goblet)	0.170134	0.146172	-0.459226	-0.380568	0.494567	-0.206969	0.972386	-2.22686
bioplanet_1222_CREB phosphorylation_View_Tumor cE02 (StemTA-likeImmature Goblet)	-0.993718	0.219181	-0.621096	-1.85218	0.605625	0.152648	0.805136	-1.05169
bioplanet_136_Interleukin-10 anti-inflammatory signaling pathway_View_Tumor cE02 (StemTA-likeImmature Goblet)	-0.23763	0.528181	-0.222437	-0.920389	-0.252997	-0.699817	2.11341	-1.76004
bioplanet_161_Proteolysis and signaling pathway of Notch_View_Tumor cE02 (StemTA-likeImmature Goblet)	-0.279573	0.29988	-0.441709	-0.186608	-0.763907	-0.395999	-0.261395	-1.32976
bioplanet_1567_Activation of chaperones by IRE1 alpha_View_Tumor cE02 (StemTA-likeImmature Goblet)	2.5177	-0.169351	1.63087	0.385334	0.872831	-0.152889	-0.443216	-0.335654
bioplanet_1181_Homologous DNA pairing and strand exchange_View_Tumor cE02 (StemTA-likeImmature Goblet)	-0.376894	-0.380483	-0.206255	0.446373	-0.414507	0.142645	0.406473	0.368578
bioplanet_1182_Unwinding of DNA_View_Tumor cE02 (StemTA-likeImmature Goblet)	-0.392872	0.0174754	-1.08508	0.37111	-0.62637	-0.0861598	-0.428444	1.09066
bioplanet_1607_Neurofascin interactions_View_Tumor cE02 (StemTA-likeImmature Goblet)	1.56123	-0.03122	0.605361	0.985608	0.647971	0.187774	-0.187778	0.998148
bioplanet_58_Protein kinase A (PKA) at the centrosome_View_Tumor cE02 (StemTA-likeImmature Goblet)	0.0844123	-0.0641234	-0.872548	-0.713191	1.14512	0.126957	0.227365	-0.989838
HALLMARK_E2F_TARGETS_View_Tumor cE02 (StemTA-likeImmature Goblet)	-0.448859	-0.00121278	-0.687431	0.596092	-0.738928	-0.135097	0.668125	1.80047
bioplanet_956_Beta-oxidation of pristanoyl-CoA_View_Tumor cE02 (StemTA-likeImmature Goblet)	0.637274	0.0315147	0.19382	-0.918893	0.224819	-0.456409	-0.511732	-1.42715
bioplanet_967_Hydrolysis of lysophosphatidylcholine (LPC)_View_Tumor cE02 (StemTA-likeImmature Goblet)	-0.33862	0.035997	-0.576074	-0.161506	-0.236769	-0.107869	1.34514	-1.11606
bioplanet_872_Alpha-linolenic (omega3) and linoleic (omega6) acid metabolism_View_Tumor cE02 (StemTA-likeImmature Goblet)	0.67597	0.10375	0.297433	-0.590694	0.211576	-0.594962	-0.0615548	-1.87646
HALLMARK_CHOLESTEROL_HOMEOSTASIS_View_Tumor cE02 (StemTA-likeImmature Goblet)	-0.622626	-0.0276255	-0.454835	0.0203835	0.037496	-0.770209	0.239975	-0.142615
bioplanet_916_Negative regulation of the PI3K/Akt network_View_Tumor cE02 (StemTA-likeImmature Goblet)	-0.118166	-0.0338421	-0.825673	-0.684229	-0.65987	-0.303298	1.09731	-1.12702
bioplanet_868_Glucocorticoid and mineralcorticoid metabolism_View_Tumor cE02 (StemTA-likeImmature Goblet)	0.736668	-0.272513	-0.864468	-0.605869	0.0755209	-0.00972876	0.75574	-1.80993
bioplanet_139_Interleukin-22 soluble receptor signaling pathway_View_Tumor cE02 (StemTA-likeImmature Goblet)	-0.716198	0.875576	0.581124	-1.39475	-0.343443	-0.680226	1.08055	-1.94448
bioplanet_76_Attenuation of GPCR signaling_View_Tumor cE02 (StemTA-likeImmature Goblet)	-0.335242	-0.0369934	-0.915584	-0.425424	1.37663	1.46359	1.39746	-0.614457
bioplanet_610_Downstream signaling events Of B cell receptor (BCR)_View_Tumor cE02 (StemTA-likeImmature Goblet)	0.00749139	0.00318302	0.572895	1.15702	-1.47363	-0.186186	1.97674	-0.579699
bioplanet_609_N-cadherin signaling events_View_Tumor cE02 (StemTA-likeImmature Goblet)	0.0309633	0.0992062	-0.540354	-0.0501404	0.812044	-0.423539	0.065824	-1.8451
bioplanet_975_O-linked glycosylation of mucins_View_Tumor cE02 (StemTA-likeImmature Goblet)	1.10195	0.207219	0.813849	-0.578076	0.887017	-0.627609	1.00735	-0.320194
bioplanet_1658_Resolution of abasic sites (AP sites)_View_Tumor cE02 (StemTA-likeImmature Goblet)	-0.824597	0.00721381	-1.05419	-0.401293	-0.846387	-0.767061	0.772439	0.913125
bioplanet_968_Acyl chain remodeling of cardiolipin_View_Tumor cE02 (StemTA-likeImmature Goblet)	0.61945	-0.106975	-0.556565	-0.429296	-0.491532	-0.157187	1.20663	-0.911921
bioplanet_960_ChREBP activates metabolic gene expression_View_Tumor cE02 (StemTA-likeImmature Goblet)	-0.809532	0.538888	-0.615255	-0.405472	-0.585709	-1.18405	-0.180661	0.264894
bioplanet_792_Gap-filling DNA repair biosynthesis and ligation in global genomic nucleotide excision repair_View_Tumor cE02 (StemTA-likeImmature Goblet)	-0.368587	-0.0375076	-0.476417	0.0857619	-0.106545	-0.249126	0.076765	1.3164
bioplanet_1329_Rapid glucocorticoid receptor pathway_View_Tumor cE02 (StemTA-likeImmature Goblet)	-0.404316	0.0322896	-0.903106	0.278854	0.513162	-0.406791	0.720181	-0.29314
bioplanet_1026_Cell cycle checkpoints_View_Tumor cE02 (StemTA-likeImmature Goblet)	-0.061007	0.00183015	0.687503	1.20626	-1.29823	0.0228126	0.476835	0.15248
bioplanet_1355_ALK2 pathway_View_Tumor cE02 (StemTA-likeImmature Goblet)	-0.148664	-0.125934	-0.519085	-0.887129	0.378186	1.23484	0.213992	-0.463307
bioplanet_548_Fas signaling pathway in cardiomyocytes_View_Tumor cE02 (StemTA-likeImmature Goblet)	-0.211246	0.0458859	-0.976797	-0.612517	-0.336089	-0.217899	1.62287	-0.925779
bioplanet_77_Stress fiber formation mediated by Rho-selective guanine exchange factor AKAP13_View_Tumor cE02 (StemTA-likeImmature Goblet)	-0.0187671	-0.123124	-0.610499	-1.25577	1.40345	-0.0903408	1.1412	-1.29021
bioplanet_1166_Post-transcriptional silencing by small RNAs_View_Tumor cE02 (StemTA-likeImmature Goblet)	-0.527645	1.6642	-0.86959	-1.10089	0.0164665	0.179204	0.360485	-0.546011
bioplanet_1309_Alpha-V beta-3 integrin/OPN pathway_View_Tumor cE02 (StemTA-likeImmature Goblet)	0.365903	0.101069	-0.718255	-0.212946	0.292142	0.316385	1.18	-1.33452
bioplanet_766_Lagging strand processive biosynthesis_View_Tumor cE02 (StemTA-likeImmature Goblet)	-0.0960402	-0.0379772	-0.442978	0.18393	-0.0477464	-0.197883	0.156495	1.31851
bioplanet_513_Signaling by FGFR1 fusion mutants_View_Tumor cE02 (StemTA-likeImmature Goblet)	-0.461845	0.419619	-0.514687	-0.606281	-0.361733	-0.227698	2.80178	-2.03342
bioplanet_1672_PI3K class IB pathway_View_Tumor cE02 (StemTA-likeImmature Goblet)	0.0701962	0.0601076	-0.831477	-0.592586	-0.406008	-0.254683	1.67547	-1.07078
bioplanet_785_Fatty acyl-CoA biosynthesis_View_Tumor cE02 (StemTA-likeImmature Goblet)	-0.976418	-0.125498	-0.533781	-0.261592	-0.344593	-0.629185	0.288886	-0.407249
bioplanet_1542_G1/S-specific transcription_View_Tumor cE02 (StemTA-likeImmature Goblet)	-0.369825	-0.0673349	-0.337678	-0.0509506	-0.544616	-0.320279	0.0139304	1.37502
bioplanet_403_Biosynthesis of unsaturated fatty acids_View_Tumor cE02 (StemTA-likeImmature Goblet)	0.338766	0.00443579	-0.418032	0.790743	-0.805778	-0.234292	2.07457	-0.629837
bioplanet_914_AKT phosphorylation of cytosolic targets_View_Tumor cE02 (StemTA-likeImmature Goblet)	-0.430202	0.128224	-1.175	-0.710962	0.0724764	-0.370798	1.55712	-0.941983
GAVISH_3CA_MALIGNANT_METAPROGRAM_31_ALVEOLAR_View_Tumor cE02 (StemTA-likeImmature Goblet)	0.592547	0.17575	0.128189	-0.174611	0.0510498	-0.286011	1.1895	0.290431
bioplanet_1055_Zinc transporters_View_Tumor cE02 (StemTA-likeImmature Goblet)	2.04952	0.0813631	-0.262899	-0.482829	0.436703	0.23057	0.745191	-0.312303
bioplanet_346_Phenylalanine metabolism_View_Tumor cE02 (StemTA-likeImmature Goblet)	-0.43314	-0.0851921	-0.344759	-0.512691	-0.00281992	-0.885041	0.0356351	0.56023
bioplanet_1160_Destabilization of mRNA by butyrate response factor 1 (BRF1)_View_Tumor cE02 (StemTA-likeImmature Goblet)	-0.426885	-0.0433553	-0.610428	-0.221462	-0.475826	1.37692	1.3152	-0.547281
bioplanet_1071_Organic cation transport_View_Tumor cE02 (StemTA-likeImmature Goblet)	-1.00881	-0.116868	-0.503491	-0.335982	-0.212296	-0.982948	0.200038	-0.684539
bioplanet_1591_Mitotic G1-G1/S phases_View_Tumor cE02 (StemTA-likeImmature Goblet)	-0.298321	0.0108593	0.310694	1.18383	-1.08538	-0.192638	-0.0856385	0.255909
bioplanet_407_Cyanoamino acid metabolism_View_Tumor cE02 (StemTA-likeImmature Goblet)	-0.730046	0.0535075	-0.733559	-0.49547	-0.460651	-1.57653	-1.88039	-0.0868445
bioplanet_714_Downregulation of ERBB2-ERBB3 signaling_View_Tumor cE02 (StemTA-likeImmature Goblet)	-0.495086	0.0858512	-2.19158	-0.8183	-0.382368	-0.411501	1.56049	-1.21442
HALLMARK_TGF_BETA_SIGNALING_View_Tumor cE02 (StemTA-likeImmature Goblet)	-0.769939	0.013685	-1.01049	-0.558362	1.23948	0.221853	0.248218	-1.21812
bioplanet_265_Protein processing in the endoplasmic reticulum_View_Tumor cE02 (StemTA-likeImmature Goblet)	2.78715	-0.35214	0.384387	0.698803	0.353455	-0.146943	-1.52096	0.045743
bioplanet_571_Interleukin-9 signaling pathway_View_Tumor cE02 (StemTA-likeImmature Goblet)	-0.725394	0.344348	-0.361669	-0.883914	-0.362825	-0.458009	1.8834	-2.12166
bioplanet_428_Low-density lipoprotein (LDL) pathway during atherogenesis_View_Tumor cE02 (StemTA-likeImmature Goblet)	-0.463488	-0.0180618	-0.621322	-0.132134	0.115842	-0.19816	0.132203	-0.44728
bioplanet_224_Cardiac protection against reactive oxygen species_View_Tumor cE02 (StemTA-likeImmature Goblet)	-0.207683	0.0540327	-0.472115	-0.55801	-0.300924	-0.307982	0.723445	-0.335312
bioplanet_1695_STAT3 pathway_View_Tumor cE02 (StemTA-likeImmature Goblet)	1.07506	-0.0283469	-0.568271	-0.638939	0.628586	-0.874331	0.998522	-0.588044
GAVISH_3CA_METAPROGRAM_ENDOTHELIAL_ENDO_7_View_Tumor cE02 (StemTA-likeImmature Goblet)	-0.926255	0.0357968	-0.354584	-0.182134	-0.326511	-0.677617	-0.332341	-0.652995
bioplanet_1176_DNA strand elongation_View_Tumor cE02 (StemTA-likeImmature Goblet)	-0.377454	-0.0165012	-0.613176	0.182457	-0.281109	-0.186317	-0.206571	1.15984
bioplanet_1163_Intronless pre-mRNA processing_View_Tumor cE02 (StemTA-likeImmature Goblet)	-0.0918916	0.125028	-0.314222	-0.172756	0.400416	0.367587	0.00354553	0.296531
bioplanet_218_PRC2 complex long-term gene silencing through modification of histone tails_View_Tumor cE02 (StemTA-likeImmature Goblet)	-0.53341	0.263042	-0.543219	-0.254724	-0.179717	-0.259681	-0.228575	-0.254399
bioplanet_370_Amino sugar and nucleotide sugar metabolism_View_Tumor cE02 (StemTA-likeImmature Goblet)	2.02191	0.00141456	0.170294	0.313864	0.17206	-0.284824	-0.067412	-0.217085
bioplanet_78_Beta-arrestins in GPCR desensitization_View_Tumor cE02 (StemTA-likeImmature Goblet)	0.479334	0.207981	-0.926258	0.496296	0.396149	-0.205704	1.30081	-0.505269
bioplanet_22_PTEN-dependent cell cycle arrest and apoptosis_View_Tumor cE02 (StemTA-likeImmature Goblet)	-0.586783	0.00684025	-1.04869	-0.350456	0.0868921	0.13198	1.00651	-1.11177
bioplanet_267_Mismatch repair_View_Tumor cE02 (StemTA-likeImmature Goblet)	-0.621151	-0.133648	-0.568177	0.177192	-0.136249	-0.199957	-0.049674	1.12539
bioplanet_125_CARM1 transcriptional regulation by protein methylation_View_Tumor cE02 (StemTA-likeImmature Goblet)	-1.06642	0.0329969	-0.481878	-1.5796	0.499558	1.80277	0.642903	-1.54225
bioplanet_340_Valine, leucine and isoleucine biosynthesis_View_Tumor cE02 (StemTA-likeImmature Goblet)	0.774928	-0.16319	-0.765944	-0.617402	-0.536506	-0.0248411	-0.236846	0.461697
bioplanet_307_Vibrio cholerae infection_View_Tumor cE02 (StemTA-likeImmature Goblet)	2.07502	-0.190081	-0.0856421	0.623432	0.486772	-0.24408	-1.41119	-0.223164
bioplanet_758_Glycogen biosynthesis_View_Tumor cE02 (StemTA-likeImmature Goblet)	0.399338	-0.149687	-0.255369	-0.46041	0.611216	-0.0802663	0.578503	-0.776526
bioplanet_1529_Endosomal/vacuolar pathway_View_Tumor cE03 (StemTA-like prolif)	0.309598	2.31437	1.81461	0.2292	1.2304	3.34145	0.163074	-0.786045
GAVISH_3CA_MALIGNANT_METAPROGRAM_17_INTERFERON_MHC_II_1_View_Tumor cE03 (StemTA-like prolif)	-0.8819	3.96937	5.5246	0.231776	-0.405713	2.67006	0.167784	-0.725871
bioplanet_1537_Folding of actin by CCT/TriC_View_Tumor cE03 (StemTA-like prolif)	0.02791	-3.84107	-0.120032	1.41728	-1.86791	2.61797	-4.06921	0.466134
bioplanet_1105_Chemiosmotic coupling formation of ATP_View_Tumor cE03 (StemTA-like prolif)	1.31071	-1.77739	2.18167	-1.36379	-1.36702	-0.477613	-3.18279	-0.311032
bioplanet_321_Bystander B cell activation_View_Tumor cE03 (StemTA-like prolif)	0.802696	4.44055	3.63103	0.760187	-1.67868	2.03976	0.7654	1.99844
bioplanet_211_Eosinophils in the chemokine network of allergy_View_Tumor cE03 (StemTA-like prolif)	0.848535	4.45127	3.59308	0.784006	-1.60366	1.9793	0.75001	1.98905
GAVISH_3CA_MALIGNANT_METAPROGRAM_14_EMT_3_View_Tumor cE03 (StemTA-like prolif)	-0.295333	0.379097	1.37786	1.48575	2.84773	-2.10836	-1.40905	1.30508
GAVISH_3CA_METAPROGRAM_B_CELLS_METABOLISM_MYC_View_Tumor cE03 (StemTA-like prolif)	-0.0864244	-1.74675	1.39209	-1.16853	-2.01545	-0.86056	-4.05014	2.15083
bioplanet_424_Electron transport reaction in mitochondria_View_Tumor cE03 (StemTA-like prolif)	1.33619	0.150632	2.48264	-1.34601	-1.22546	-2.07018	-0.961533	0.0630178
GAVISH_3CA_METAPROGRAM_FIBROBLASTS_INTERFERON_View_Tumor cE03 (StemTA-like prolif)	-1.02777	1.92262	3.3496	-0.372671	-0.406166	0.142997	0.624982	-0.974668
bioplanet_303_Allograft rejection_View_Tumor cE03 (StemTA-like prolif)	-0.327777	3.75325	2.71353	1.41531	-0.331763	4.09076	0.396587	0.756497
GAVISH_3CA_MALIGNANT_METAPROGRAM_8_PROTEASOMAL_DEGRADATION_View_Tumor cE03 (StemTA-like prolif)	-0.411737	-2.26741	1.76102	1.6108	-1.68026	0.431744	-2.9017	-1.18736
bioplanet_1276_Proteasome complex_View_Tumor cE03 (StemTA-like prolif)	0.25819	-2.04951	1.68638	3.23346	-1.06656	-0.0926103	-3.22373	-3.21158
bioplanet_801_Respiratory electron transport, ATP biosynthesis by chemiosmotic coupling, and heat production by uncoupling proteins_View_Tumor cE03 (StemTA-like prolif)	2.36162	-1.43603	1.91214	-1.66482	-1.04966	-0.1936	-2.47086	-0.855942
GAVISH_3CA_METAPROGRAM_EPITHELIAL_PDAC_RELATED_2_View_Tumor cE03 (StemTA-like prolif)	-0.0626275	0.907938	1.15961	-0.287514	2.85069	-1.54488	0.656469	0.577141
bioplanet_41_Basic mechanisms of SUMOylation_View_Tumor cE03 (StemTA-like prolif)	-2.33161	-2.47112	-0.665832	1.57486	-0.62709	2.98082	-1.86456	-0.472962
GAVISH_3CA_MALIGNANT_METAPROGRAM_20_MYC_View_Tumor cE03 (StemTA-like prolif)	0.825374	-1.94032	-0.363068	-0.572579	-2.7462	0.679164	-3.39264	2.85948
GAVISH_3CA_METAPROGRAM_CD4_T_CELLS_GLYCOLYSIS_MYC_View_Tumor cE03 (StemTA-like prolif)	-0.340904	-1.85963	0.480824	-1.12077	-2.00561	-0.130506	-3.27093	2.06139
GAVISH_3CA_METAPROGRAM_EPITHELIAL_INTERFERON_MHC_View_Tumor cE03 (StemTA-like prolif)	-1.14496	2.72875	2.3312	0.605769	0.332785	2.69093	-0.600704	0.886237
GAVISH_3CA_METAPROGRAM_MACROPHAGES_MYC_MITOCHONDRIA_View_Tumor cE03 (StemTA-like prolif)	0.565128	-1.7299	0.67672	-0.494963	-2.89118	-0.22377	-2.81355	1.61885
bioplanet_300_Asthma_View_Tumor cE03 (StemTA-like prolif)	-1.59127	3.24245	2.95569	0.896934	-1.48334	1.76823	0.888016	1.35151
GAVISH_3CA_METAPROGRAM_MACROPHAGES_INTERFERON_View_Tumor cE03 (StemTA-like prolif)	-1.25915	1.29402	2.93618	-0.357604	-0.617941	0.177163	0.22432	-1.01371
GAVISH_3CA_MALIGNANT_METAPROGRAM_30_PDAC_CLASSICAL_View_Tumor cE03 (StemTA-like prolif)	0.0554628	0.765829	0.343021	-0.450163	1.5286	-0.907488	0.8339	-0.233302
GAVISH_3CA_METAPROGRAM_EPITHELIAL_EPI4_View_Tumor cE03 (StemTA-like prolif)	0.145759	-0.558637	1.7953	-0.0496712	2.27547	0.970315	-1.09469	0.945414
bioplanet_243_Internal ribosome entry pathway_View_Tumor cE03 (StemTA-like prolif)	-0.136806	-0.385248	0.16661	-0.485861	0.652371	-1.0417	-1.07851	2.6454
GAVISH_3CA_METAPROGRAM_B_CELLS_INTERFERON_View_Tumor cE03 (StemTA-like prolif)	-1.01633	1.16989	2.77531	-0.433821	-0.242507	-0.0472194	0.642209	-0.960141
bioplanet_304_Graft-versus-host disease_View_Tumor cE03 (StemTA-like prolif)	-0.307822	3.42591	2.39911	1.28941	-0.324803	3.69603	0.460098	0.705643
GAVISH_3CA_METAPROGRAM_EPITHELIAL_MYC_View_Tumor cE03 (StemTA-like prolif)	0.100181	-1.15133	-0.435824	-0.392445	-2.80545	0.0564797	-2.35855	2.31923
GAVISH_3CA_METAPROGRAM_EPITHELIAL_STRESS_View_Tumor cE03 (StemTA-like prolif)	0.630524	0.161847	-0.430611	-1.12947	3.16807	1.48189	-0.983043	0.41191
GAVISH_3CA_METAPROGRAM_CD8_T_CELLS_GLYCOLYSIS_MYC_View_Tumor cE03 (StemTA-like prolif)	0.119069	-1.57428	0.896946	-0.738148	-1.74119	-0.314394	-3.03252	1.81186
bioplanet_333_Salmonella infection_View_Tumor cE03 (StemTA-like prolif)	0.0489152	-2.38346	-0.560533	2.49135	2.17746	0.924648	-1.81331	-1.89333
GAVISH_3CA_METAPROGRAM_ENDOTHELIAL_INTERFERON_View_Tumor cE03 (StemTA-like prolif)	-0.959686	1.34053	2.86715	-0.38201	-0.32504	-0.131462	0.691348	-0.865905
GAVISH_3CA_METAPROGRAM_CD8_T_CELLS_UNASSIGNED_2_View_Tumor cE03 (StemTA-like prolif)	0.391577	-0.497225	1.30511	1.62179	0.811138	-0.995203	-2.09587	0.277712
bioplanet_322_B lymphocyte cell surface molecules_View_Tumor cE03 (StemTA-like prolif)	0.684144	3.4187	2.52783	0.530055	-1.31236	1.57184	0.83352	1.57326
GAVISH_3CA_METAPROGRAM_CD8_T_CELLS_INTERFERON_View_Tumor cE03 (StemTA-like prolif)	-1.0822	1.12008	2.51323	-0.538074	-0.110968	-0.0585917	0.753302	-1.12293
bioplanet_298_Type 1 diabetes mellitus_View_Tumor cE03 (StemTA-like prolif)	-0.124573	3.07075	2.25795	1.17142	-0.383024	3.6207	0.435529	0.742791
bioplanet_464_Antigen processing and presentation_View_Tumor cE03 (StemTA-like prolif)	-0.304488	2.30551	2.72357	0.587098	-0.363091	1.82789	-0.150164	0.29392
GAVISH_3CA_METAPROGRAM_MACROPHAGES_STRESS_HSP_View_Tumor cE03 (StemTA-like prolif)	0.68168	-0.800899	0.357739	-0.107843	2.27535	1.16853	-0.89057	0.674516
GAVISH_3CA_MALIGNANT_METAPROGRAM_21_RESPIRATION_View_Tumor cE03 (StemTA-like prolif)	0.650567	-1.50951	0.378158	-0.830492	-0.146421	0.707027	-2.4459	-0.400413
bioplanet_879_Proteasome degradation_View_Tumor cE03 (StemTA-like prolif)	0.577793	0.0421149	1.96218	2.7075	-0.602478	1.41673	-2.0356	-2.88953
GAVISH_3CA_MALIGNANT_METAPROGRAM_5_STRESS_View_Tumor cE03 (StemTA-like prolif)	0.520621	0.148809	-0.333404	-0.751598	2.62023	1.18827	-0.822097	0.487772
bioplanet_167_Eukaryotic protein translation_View_Tumor cE03 (StemTA-like prolif)	-0.526176	-1.96672	-0.636507	-0.233508	-0.291293	0.460554	-2.36774	0.907868
GAVISH_3CA_METAPROGRAM_MACROPHAGES_UNFOLDED_PROTEIN_RESPONSE_View_Tumor cE03 (StemTA-like prolif)	0.433352	0.0691794	2.04105	-0.367362	0.387463	-2.25967	-0.843659	1.02549
bioplanet_250_Spliceosomal assembly_View_Tumor cE03 (StemTA-like prolif)	-0.920955	-2.09503	-0.440036	-0.0664669	-0.892222	0.912322	-3.13514	0.135367
bioplanet_1102_Tricarboxylic acid (TCA) cycle and respiratory electron transport_View_Tumor cE03 (StemTA-like prolif)	2.58345	-1.13782	1.45957	-1.66039	-1.05797	-0.195304	-1.90167	-0.708218
bioplanet_564_PD-1 signaling_View_Tumor cE03 (StemTA-like prolif)	-0.82173	2.76806	2.3243	0.803249	-1.20338	1.43322	0.907101	1.30403
GAVISH_3CA_MALIGNANT_METAPROGRAM_10_PROTEIN_MATURATION_View_Tumor cE03 (StemTA-like prolif)	0.16695	-0.741471	0.816893	-0.045886	1.54375	1.73175	-0.353378	-0.225334
GAVISH_3CA_MALIGNANT_METAPROGRAM_11_TRANSLATION_INITIATION_View_Tumor cE03 (StemTA-like prolif)	-0.60227	-1.74926	-0.489713	-0.986297	-2.29654	0.658317	-1.26408	1.65136
GAVISH_3CA_METAPROGRAM_EPITHELIAL_PDAC_RELATED_1_View_Tumor cE03 (StemTA-like prolif)	0.235767	2.09532	1.13639	-1.15256	-0.128332	-0.160747	0.989575	0.642558
bioplanet_1059_Electron transport chain_View_Tumor cE03 (StemTA-like prolif)	2.62558	-1.21591	1.458	-1.90044	-0.945192	-0.289798	-1.76598	-0.835061
GAVISH_3CA_METAPROGRAM_CD4_T_CELLS_UNASSIGNED_View_Tumor cE03 (StemTA-like prolif)	0.045821	-0.956284	1.39419	0.671977	0.6057	-0.873824	-1.55726	-0.0179015
bioplanet_50_Lck and Fyn tyrosine kinases in initiation of T cell receptor activation_View_Tumor cE03 (StemTA-like prolif)	0.980958	2.95455	2.12838	0.743901	-1.02038	1.33958	0.927543	1.37686
bioplanet_1609_Neurotransmitter clearance in the synaptic cleft_View_Tumor cE03 (StemTA-like prolif)	0.184904	0.309478	-0.288286	0.397363	-1.90493	-0.257468	-0.665505	0.787009
GAVISH_3CA_METAPROGRAM_B_CELLS_RESPIRATION_View_Tumor cE03 (StemTA-like prolif)	0.879646	-1.82028	0.700799	-1.50993	-0.267384	0.480998	-2.33967	-0.276358
GAVISH_3CA_MALIGNANT_METAPROGRAM_18_INTERFERON_MHC_II_2_View_Tumor cE03 (StemTA-like prolif)	0.105883	1.96949	2.04136	0.211934	0.55512	0.646489	0.255727	1.07452
GAVISH_3CA_METAPROGRAM_EPITHELIAL_EPI_2_View_Tumor cE03 (StemTA-like prolif)	-0.335061	0.70222	0.926731	0.265416	2.07202	-0.112728	-0.45743	1.0702
bioplanet_1452_Antigen processing: cross presentation_View_Tumor cE03 (StemTA-like prolif)	0.228833	0.34725	1.98684	2.31489	-0.343752	1.02341	-1.4608	-2.15251
bioplanet_690_NF-kappaB activation_View_Tumor cE03 (StemTA-like prolif)	0.080437	-0.250385	0.178957	-0.0916705	-0.195287	0.549181	1.0784	0.00176809
GAVISH_3CA_METAPROGRAM_B_CELLS_MHC_II_View_Tumor cE03 (StemTA-like prolif)	-0.30605	1.92214	2.05462	1.22422	-0.451155	1.13188	0.00579434	1.52237
bioplanet_1457_Telomere extension by telomerase_View_Tumor cE03 (StemTA-like prolif)	1.03899	-0.866071	-0.675769	-0.633162	-2.16464	2.2061	-1.41827	-0.015156
bioplanet_1194_Integration of provirus_View_Tumor cE03 (StemTA-like prolif)	-0.889638	-0.716703	-0.597772	0.411493	-1.32512	0.681814	-2.67598	-0.0661559
GAVISH_3CA_METAPROGRAM_FIBROBLASTS_STRESS_View_Tumor cE03 (StemTA-like prolif)	0.401576	0.196178	-0.35976	-1.20986	2.29259	1.41874	-0.723071	0.266193
GAVISH_3CA_MALIGNANT_METAPROGRAM_3_CELL_CYLCE_HMG_RICH_View_Tumor cE03 (StemTA-like prolif)	0.155354	-1.62263	0.65476	-1.44315	-0.828631	-0.182865	-2.5652	0.965285
GAVISH_3CA_METAPROGRAM_EPITHELIAL_COLON_RELATED_View_Tumor cE03 (StemTA-like prolif)	0.57744	0.914899	0.012567	-0.344477	1.92376	-1.90569	1.24102	0.744273
bioplanet_788_Viral messenger RNA biosynthesis_View_Tumor cE03 (StemTA-like prolif)	1.84824	-0.822144	-0.678327	0.518293	-1.09845	1.7296	-1.89059	-0.178139
bioplanet_301_Autoimmune thyroid disease_View_Tumor cE03 (StemTA-like prolif)	-0.209671	2.77468	1.76665	1.05709	-0.325537	2.97598	0.530491	0.496106
GAVISH_3CA_METAPROGRAM_CD4_T_CELLS_INTERFERON_View_Tumor cE03 (StemTA-like prolif)	-1.07801	0.893817	2.0554	-0.59392	-0.223561	0.0135497	0.747052	-1.13214
bioplanet_1509_Cooperation of prefoldin and TriC/CCT in actin and tubulin folding_View_Tumor cE03 (StemTA-like prolif)	-0.00940248	-2.42241	-0.545383	0.742722	-1.30158	1.63683	-1.68926	-0.411039
GAVISH_3CA_METAPROGRAM_ENDOTHELIAL_STRESS_View_Tumor cE03 (StemTA-like prolif)	0.537814	0.161945	-0.145548	-1.06436	2.36141	0.66485	-0.354116	0.380463
bioplanet_1159_Destabilization of mRNA by AUF1 (hnRNP D0)_View_Tumor cE03 (StemTA-like prolif)	0.105046	-0.612291	1.50641	3.46844	-1.02394	-0.144898	-1.86683	-2.31471
GAVISH_3CA_MALIGNANT_METAPROGRAM_9_UNFOLDED_PROTEIN_RESPONSE_View_Tumor cE03 (StemTA-like prolif)	0.310307	-0.420951	1.65542	-0.34891	0.396287	-1.82309	-0.426658	0.684139
bioplanet_1482_Mitochondrial beta-oxidation of saturated fatty acids_View_Tumor cE03 (StemTA-like prolif)	0.882834	0.5092	0.763555	-0.244547	-0.985413	-2.51054	0.392443	0.182958
bioplanet_8_PI3K subunit p85 role in regulation of actin organization and cell migration_View_Tumor cE03 (StemTA-like prolif)	-0.430376	-1.8658	-0.533985	2.39747	1.86118	0.442641	-1.36827	-1.56119
bioplanet_1605_Nef-mediated downregulation of MHC class I complex cell surface expression_View_Tumor cE03 (StemTA-like prolif)	0.595079	1.00851	-0.681516	1.01866	1.03712	3.13389	0.244627	-0.111525
bioplanet_913_eIF4E release_View_Tumor cE03 (StemTA-like prolif)	0.192954	-0.526039	-0.795431	1.44789	-0.454853	-0.369817	-0.804518	1.13145
bioplanet_883_Ubiquitin-mediated degradation of phosphorylated Cdc25A_View_Tumor cE03 (StemTA-like prolif)	0.0649617	-0.894318	1.52283	3.22126	-1.24341	-0.00131799	-1.67817	-2.88077
bioplanet_1254_MEK activation_View_Tumor cE03 (StemTA-like prolif)	0.644458	-0.716055	-0.819229	0.507716	0.510769	0.807298	1.079	-1.35333
bioplanet_1483_Mitochondrial beta-oxidation of unsaturated fatty acids_View_Tumor cE03 (StemTA-like prolif)	1.57964	0.156684	1.07072	0.22165	-1.24301	-1.37491	0.142637	-0.159666
bioplanet_1408_Licensing factor removal from origins_View_Tumor cE03 (StemTA-like prolif)	-0.116272	-0.667012	1.54458	3.32948	-1.46686	-0.147196	-1.59786	-3.01192
bioplanet_875_Autodegradation of Cdh1 by Cdh1-APC/C_View_Tumor cE03 (StemTA-like prolif)	0.170082	-0.585337	1.48608	3.37991	-1.52282	0.0338281	-1.66587	-3.11716
GAVISH_3CA_METAPROGRAM_EPITHELIAL_SECRETED_View_Tumor cE03 (StemTA-like prolif)	-0.0997295	1.03805	0.766447	-1.33611	1.69432	-1.30108	1.14454	0.242179
GAVISH_3CA_METAPROGRAM_CD8_T_CELLS_HEAT_SHOCK_View_Tumor cE03 (StemTA-like prolif)	0.067833	-1.32855	0.461486	0.680037	0.295834	0.608969	-0.702972	0.980518
bioplanet_474_Intestinal immune network for IgA production_View_Tumor cE03 (StemTA-like prolif)	-0.30272	2.53933	1.9336	-0.0542871	-1.05797	0.671765	1.02084	1.01719
GAVISH_3CA_METAPROGRAM_B_CELLS_PLASMA_View_Tumor cE03 (StemTA-like prolif)	0.708865	0.229338	1.11041	-1.44603	1.21958	-1.18612	-0.588702	-0.419828
GAVISH_3CA_METAPROGRAM_FIBROBLASTS_METAL_RESPONSE_View_Tumor cE03 (StemTA-like prolif)	-0.250246	1.52738	0.798997	-0.607692	0.567067	-1.59759	-0.288042	1.55233
GAVISH_3CA_METAPROGRAM_CD4_T_CELLS_STRESS_HSP_View_Tumor cE03 (StemTA-like prolif)	0.178402	-0.952489	0.431599	0.300752	-0.0967838	0.847803	-1.03256	1.08861
GAVISH_3CA_METAPROGRAM_ENDOTHELIAL_HEV_1_View_Tumor cE03 (StemTA-like prolif)	-0.577253	2.21512	1.93422	-0.158098	-0.596888	1.74632	0.671793	1.73425
HALLMARK_INTERFERON_ALPHA_RESPONSE_View_Tumor cE03 (StemTA-like prolif)	-1.05803	1.34756	2.05307	-0.273805	-0.605369	0.68836	0.169821	-0.965294
GAVISH_3CA_METAPROGRAM_B_CELLS_HSP_STRESS_View_Tumor cE03 (StemTA-like prolif)	0.30858	-1.06326	0.361845	-0.129388	0.671595	1.11063	-0.969554	0.316401
bioplanet_898_Generation of second messenger molecules_View_Tumor cE03 (StemTA-like prolif)	-1.16879	2.37996	1.84148	1.06495	-0.965327	1.23326	0.945742	0.986707
bioplanet_316_Parkinson's disease_View_Tumor cE03 (StemTA-like prolif)	2.9849	-0.997106	1.213	-1.79729	-1.06101	-0.41078	-1.44174	-0.699862
HALLMARK_MYC_TARGETS_V1_View_Tumor cE03 (StemTA-like prolif)	-1.39231	-1.45891	-0.547945	-0.186102	-0.92082	1.18677	-2.42459	0.900581
bioplanet_1170_SLBP-dependent processing of replication-dependent histone pre-mRNAs_View_Tumor cE03 (StemTA-like prolif)	-0.895538	-1.6748	-0.577644	-0.268075	-0.830668	1.28865	-2.09027	-0.286807
GAVISH_3CA_METAPROGRAM_MACROPHAGES_MES_GLYCOLYSIS_View_Tumor cE03 (StemTA-like prolif)	-0.0387538	0.696393	0.27041	0.0143935	0.427111	-2.28241	-0.982422	2.31703
GAVISH_3CA_MALIGNANT_METAPROGRAM_19_EPITHELIAL_SENESCENCE_View_Tumor cE03 (StemTA-like prolif)	0.114042	0.722037	0.0469585	-0.709612	1.92097	-0.745683	0.235675	0.530456
GAVISH_3CA_METAPROGRAM_MACROPHAGES_RESPIRATION_View_Tumor cE03 (StemTA-like prolif)	0.267946	-0.464234	0.706438	-1.52931	-0.427972	-0.448226	-1.08629	-0.435488
bioplanet_874_Degradation of cysteine and homocysteine_View_Tumor cE03 (StemTA-like prolif)	0.760462	0.241985	0.797918	-0.28496	-0.265532	-2.81981	0.411164	0.0600352
bioplanet_327_SARS coronavirus protease_View_Tumor cE03 (StemTA-like prolif)	-0.679457	-0.593214	-0.600788	0.302339	-1.33805	-0.0543721	-0.578441	0.846766
bioplanet_1597_N-glycan trimming in the ER and calnexin/calreticulin cycle_View_Tumor cE03 (StemTA-like prolif)	0.258665	0.133907	1.07836	-1.33232	-0.0417081	-1.26398	-0.0633884	1.1875
bioplanet_777_Cholesterol biosynthesis_View_Tumor cE03 (StemTA-like prolif)	-0.34715	-0.271683	-0.652365	-0.454343	-0.429865	-1.35299	-0.536344	-0.283176
bioplanet_907_Activation of NF-kappaB in B cells_View_Tumor cE03 (StemTA-like prolif)	0.167033	-0.481088	1.39121	2.98431	-1.21478	-0.16245	-1.37333	-2.67041
bioplanet_1564_Activation of chaperones by ATF6 alpha_View_Tumor cE03 (StemTA-like prolif)	-0.422605	-0.0606509	1.25925	-1.3837	0.216512	-1.35062	0.241734	0.910823
bioplanet_1116_Cyclin A-Cdk2-associated events at S phase entry_View_Tumor cE03 (StemTA-like prolif)	-0.0877254	-0.578317	1.16528	2.79272	-1.19468	0.10901	-1.46868	-2.22817
GAVISH_3CA_METAPROGRAM_EPITHELIAL_ALVEOLAR_View_Tumor cE03 (StemTA-like prolif)	0.94474	2.18765	1.65502	-0.758719	-0.41901	0.126533	0.734403	1.75153
bioplanet_1157_Activation of mRNA upon binding of the cap-binding complex and eIFs, and subsequent binding to 43S_View_Tumor cE03 (StemTA-like prolif)	-0.387757	-1.69794	-0.711631	-0.437621	-0.810615	0.546317	-1.77425	1.03846
bioplanet_1701_Phase I of biological oxidations: non-cytochrome P450 enzymes_View_Tumor cE03 (StemTA-like prolif)	0.302184	-1.67559	-0.806862	-0.109107	-0.680204	0.837489	-0.205252	-1.8185
bioplanet_376_Oxidative phosphorylation_View_Tumor cE03 (StemTA-like prolif)	2.98449	-1.03885	1.03609	-1.65676	-0.731804	-0.143787	-1.31159	-0.830883
bioplanet_826_Creatine metabolism_View_Tumor cE03 (StemTA-like prolif)	0.527927	0.164025	-1.38188	0.234193	-0.50962	-0.925773	0.455052	1.31055
bioplanet_686_Interferon alpha/beta signaling_View_Tumor cE03 (StemTA-like prolif)	-0.793923	1.51676	1.38761	-0.348515	0.323786	1.86633	0.600705	-0.935736
bioplanet_1150_Binding of RNA by insulin-like growth factor 2 mRNA binding proteins (IGF2BPs/IMPs/VICKZs)_View_Tumor cE03 (StemTA-like prolif)	-1.35975	-0.484015	-0.555511	-0.454223	-0.879044	1.36909	-0.0944663	1.19832
GAVISH_3CA_MALIGNANT_METAPROGRAM_40_PDAC_RELATED_View_Tumor cE03 (StemTA-like prolif)	-0.383429	0.909358	0.128414	-0.146144	1.95067	-1.20909	0.19959	0.382766
bioplanet_45_Y branching of actin filaments_View_Tumor cE03 (StemTA-like prolif)	0.151006	-1.7269	-0.641937	2.3787	1.35921	0.877735	-0.845929	-1.79978
bioplanet_995_Type I hemidesmosome assembly_View_Tumor cE03 (StemTA-like prolif)	-0.64889	0.344316	0.0171576	0.894757	2.19205	-1.34154	1.16164	0.099698
GAVISH_3CA_METAPROGRAM_EPITHELIAL_ANDROGEN_PROSTATE_View_Tumor cE03 (StemTA-like prolif)	0.202976	0.214414	0.700336	-1.11535	1.43224	-1.88478	0.873144	0.548103
bioplanet_29_TSP1-induced apoptosis in microvascular endothelial cell_View_Tumor cE03 (StemTA-like prolif)	1.23329	0.0519964	-0.42079	-1.17033	2.04364	0.564251	0.142862	-0.297125
bioplanet_873_Degradation of beta-catenin by the destruction complex_View_Tumor cE03 (StemTA-like prolif)	-0.00816865	-0.556518	1.24835	2.76362	-1.0607	-0.446787	-1.34464	-2.49473
bioplanet_1427_Interleukin-6 regulation of target genes_View_Tumor cE03 (StemTA-like prolif)	0.0837598	0.460036	-0.114479	0.687559	1.94148	-0.783737	1.64691	0.189685
GAVISH_3CA_MALIGNANT_METAPROGRAM_23_SECRETED_2_View_Tumor cE03 (StemTA-like prolif)	0.318422	1.17548	0.331702	-1.93944	1.09514	-0.768414	0.912978	0.141652
bioplanet_1698_Translation factors_View_Tumor cE03 (StemTA-like prolif)	-1.31058	-1.45711	-0.722011	-0.241763	-0.774374	0.883364	-1.63229	0.980491
GAVISH_3CA_METAPROGRAM_CD8_T_CELLS_MEMORY_NAIVE_1_View_Tumor cE03 (StemTA-like prolif)	1.08809	0.0163564	0.0778415	-1.09184	2.06975	0.215092	-0.774043	0.971579
GAVISH_3CA_METAPROGRAM_EPITHELIAL_EMT_LIKE_2_View_Tumor cE03 (StemTA-like prolif)	-0.784572	1.20845	0.679927	0.8376	1.24581	-0.680012	-0.351478	0.42132
bioplanet_774_Pyrimidine biosynthesis_View_Tumor cE03 (StemTA-like prolif)	-0.46855	1.03037	0.552673	-1.02539	-1.22673	-1.81404	-0.0820651	1.62924
bioplanet_391_Fatty acid elongation in mitochondria_View_Tumor cE03 (StemTA-like prolif)	0.642761	0.279824	0.234807	0.128008	-0.647681	-1.65875	0.163159	-0.150553
GAVISH_3CA_METAPROGRAM_B_CELLS_CELL_CYCLE_View_Tumor cE03 (StemTA-like prolif)	-0.648245	-1.40463	0.543506	-0.619699	-1.17494	-0.697786	-0.913138	-0.0873183
GAVISH_3CA_MALIGNANT_METAPROGRAM_METAPROGRAM_6_HYPOXIA_View_Tumor cE03 (StemTA-like prolif)	-1.71268	0.191531	0.305228	0.425999	0.244688	-3.03848	-0.341999	2.05447
bioplanet_1243_Formyl peptide interaction with formyl peptide receptors_View_Tumor cE03 (StemTA-like prolif)	-0.27743	1.05166	0.523601	-0.303047	-0.0197657	-1.34055	0.945626	1.16056
bioplanet_1151_mRNA stability regulation by proteins that bind AU-rich elements_View_Tumor cE03 (StemTA-like prolif)	-0.0624869	-0.550511	0.899826	2.52979	-0.694943	0.336334	-1.3961	-1.71149
GAVISH_3CA_METAPROGRAM_FIBROBLASTS_CAF_6_View_Tumor cE03 (StemTA-like prolif)	-1.11562	0.241219	-0.124671	0.847158	2.32092	-1.13312	-0.240573	1.32718
bioplanet_881_APC/C-mediated degradation of cell cycle proteins_View_Tumor cE03 (StemTA-like prolif)	0.0182508	-0.794213	1.10682	2.35524	-1.43346	-0.0989982	-1.04594	-2.56908
GAVISH_3CA_METAPROGRAM_MACROPHAGES_PROTEASOMAL_DEGRADATION_View_Tumor cE03 (StemTA-like prolif)	0.471583	-0.833629	1.18155	0.0263205	-0.724863	-0.942973	-1.24429	-0.313125
bioplanet_262_Protein export_View_Tumor cE03 (StemTA-like prolif)	0.437583	-1.03211	1.2724	-1.00927	0.23541	-1.20844	-0.218061	0.57142
bioplanet_1135_Messenger RNA splicing: minor pathway_View_Tumor cE03 (StemTA-like prolif)	0.305922	-1.13287	-0.606971	-0.300751	-0.635123	1.25283	-1.92076	0.210196
bioplanet_38_Proepithelin conversion to epithelin and wound repair control_View_Tumor cE03 (StemTA-like prolif)	-0.318897	0.0492238	-0.24429	-0.386273	1.67544	-0.448401	0.819022	-0.173169
GAVISH_3CA_METAPROGRAM_EPITHELIAL_RESPIRATION_View_Tumor cE03 (StemTA-like prolif)	2.25565	-0.497545	0.603482	-1.45311	-0.495997	-0.413333	-0.983108	0.599323
bioplanet_1404_Cap-dependent translation initiation_View_Tumor cE03 (StemTA-like prolif)	-1.02144	-1.57818	-0.637237	-1.34045	-0.786161	0.597639	-1.32988	0.998084
bioplanet_2_Mu-calpain pathway_View_Tumor cE03 (StemTA-like prolif)	-4.06729	-0.263055	-0.428246	2.10905	2.28198	-1.09684	-0.334156	0.629027
bioplanet_1481_Endothelial NOS activation_View_Tumor cE03 (StemTA-like prolif)	0.443159	-0.836126	-0.766435	0.078448	0.325665	0.934064	-0.908118	1.1783
bioplanet_296_Viral myocarditis_View_Tumor cE03 (StemTA-like prolif)	-0.430595	1.92652	1.21124	0.339016	0.146462	1.94631	0.361243	0.847352
bioplanet_1132_Messenger RNA decay by 5' to 3' exoribonuclease_View_Tumor cE03 (StemTA-like prolif)	0.534708	-1.09467	-0.578678	-0.826572	-0.887345	1.25989	-1.34669	-0.363567
bioplanet_640_Alpha-4 beta-7 integrin signaling_View_Tumor cE03 (StemTA-like prolif)	-2.8719	-0.823956	0.395561	0.301372	1.02126	-1.21007	0.880868	2.30621
bioplanet_1003_Apoptotic cleavage of cell adhesion proteins_View_Tumor cE03 (StemTA-like prolif)	-2.39982	0.109943	-0.731012	-0.976322	1.07979	-1.64179	0.917231	1.04808
GAVISH_3CA_METAPROGRAM_FIBROBLASTS_HYPOXIA_View_Tumor cE03 (StemTA-like prolif)	0.353669	0.766907	0.570232	-0.601325	-0.232121	-1.85771	0.429276	1.59618
HALLMARK_OXIDATIVE_PHOSPHORYLATION_View_Tumor cE03 (StemTA-like prolif)	3.18122	-0.770338	0.882549	-1.54317	-1.13477	-0.329463	-0.975356	-0.211505
bioplanet_1011_Apoptosis regulation_View_Tumor cE03 (StemTA-like prolif)	0.0396483	-0.398864	0.996801	2.63539	-1.01499	-0.146405	-1.05148	-2.29526
GAVISH_3CA_METAPROGRAM_EPITHELIAL_EMT_LIKE_1_View_Tumor cE03 (StemTA-like prolif)	-2.15824	0.271976	0.00755417	0.834976	0.859684	-1.82514	-0.174174	1.78401
bioplanet_410_Terpenoid backbone biosynthesis_View_Tumor cE03 (StemTA-like prolif)	-0.306557	-0.045758	-0.596712	-0.175486	-0.624075	-1.07941	-0.123292	-0.447526
bioplanet_857_Vitamin C (ascorbate) metabolism_View_Tumor cE03 (StemTA-like prolif)	0.435497	-0.254024	0.687383	-0.967598	-0.117932	-1.44626	-0.24331	-0.176528
bioplanet_1614_Activation of the AP-1 family of transcription factors_View_Tumor cE03 (StemTA-like prolif)	1.77257	0.125679	-0.477126	-0.590283	2.03059	0.116009	0.527726	-0.596186
bioplanet_1324_Arf6 vesicle-mediated transport_View_Tumor cE03 (StemTA-like prolif)	-0.521139	-0.666134	0.100978	0.208738	1.43088	-0.452157	-0.690109	0.778242
bioplanet_1603_Nef-mediated CD4 downregulation_View_Tumor cE03 (StemTA-like prolif)	0.275365	0.0695344	-0.0620898	2.43329	0.819646	-0.212886	-0.679875	-0.307658
GAVISH_3CA_METAPROGRAM_FIBROBLASTS_MHC_II_View_Tumor cE03 (StemTA-like prolif)	1.04786	1.61455	1.25547	0.738892	-0.550274	1.39877	0.723885	0.491785
bioplanet_182_Inhibition of T cell receptor signaling by activated Csk_View_Tumor cE03 (StemTA-like prolif)	0.70877	2.11872	1.22425	0.312802	-0.705051	1.12844	1.16851	1.12672
bioplanet_1484_Attachment of GPI anchor to uPAR_View_Tumor cE03 (StemTA-like prolif)	0.556641	-0.199193	-0.937787	0.136767	1.0887	1.22195	0.636595	-1.37745
GAVISH_3CA_METAPROGRAM_CD4_T_CELLS_CYTOTOXIC_View_Tumor cE03 (StemTA-like prolif)	0.459954	1.43616	0.973508	1.96166	0.52053	0.0650086	0.133466	1.16666
bioplanet_1764_Arachidonate epoxygenase/epoxide hydrolase pathway_View_Tumor cE03 (StemTA-like prolif)	1.95436	-0.591434	0.261002	-1.36394	0.106679	-0.494097	-0.846573	-0.693706
GAVISH_3CA_METAPROGRAM_CD4_T_CELLS_NAIVE_1_View_Tumor cE03 (StemTA-like prolif)	1.32139	0.331396	-0.284367	-1.08915	2.13281	0.215357	-0.513041	0.747229
GAVISH_3CA_METAPROGRAM_B_CELLS_STRESS_View_Tumor cE03 (StemTA-like prolif)	2.18499	0.297186	-0.507524	-1.37501	2.30732	0.506779	-0.122354	0.2814
GAVISH_3CA_METAPROGRAM_EPITHELIAL_PDAC_RELATED_3_View_Tumor cE03 (StemTA-like prolif)	0.485295	1.1443	-0.657578	-0.212929	-0.0563888	-0.142337	-0.379253	-0.606843
bioplanet_318_Huntington's disease_View_Tumor cE03 (StemTA-like prolif)	2.83449	-0.784374	0.675252	-1.30306	-0.795765	-0.2211	-1.0401	-0.590061
GAVISH_3CA_METAPROGRAM_FIBROBLASTS_CELL_CYCLE_View_Tumor cE03 (StemTA-like prolif)	-0.547655	-1.65818	-0.313787	-0.0841806	-1.31147	-0.0552111	0.163614	-1.33917
bioplanet_1_Inhibition of matrix metalloproteinases_View_Tumor cE03 (StemTA-like prolif)	0.0537952	-0.0372736	-0.331507	0.646972	1.46968	0.0960893	0.601901	-0.651898
bioplanet_1641_Recycling of eIF2-GDP complex_View_Tumor cE03 (StemTA-like prolif)	-0.797729	-1.07929	-0.858539	-0.151591	-1.0057	0.960522	-0.71174	-0.8933
bioplanet_166_eIF2 regulation_View_Tumor cE03 (StemTA-like prolif)	-0.242661	-1.31515	-0.745752	-0.380609	-0.610973	1.74125	-0.457684	-1.06811
bioplanet_12_Granzyme A-mediated apoptosis pathway_View_Tumor cE03 (StemTA-like prolif)	-2.14219	-0.699086	-0.56242	-0.351399	-1.66619	0.447839	-1.04876	0.58645
bioplanet_1604_Nef-mediated CD8 downregulation_View_Tumor cE03 (StemTA-like prolif)	0.221873	0.489266	-0.502785	1.55125	0.63788	-0.391026	-0.892179	-0.552356
GAVISH_3CA_MALIGNANT_METAPROGRAM_7_STRESS_IN_VITRO_View_Tumor cE03 (StemTA-like prolif)	0.132565	-0.918898	0.400439	-0.249678	-0.3697	-0.370411	0.0558809	1.46693
GAVISH_3CA_METAPROGRAM_MACROPHAGES_CELL_CYCLE_View_Tumor cE03 (StemTA-like prolif)	-0.613893	-1.27629	-0.300849	-0.567224	-1.2703	0.0074348	-0.449094	-1.31416
bioplanet_753_Glucose-dependent insulinotropic polypeptide (GIP) biosynthesis, secretion, and inactivation_View_Tumor cE03 (StemTA-like prolif)	1.18992	-0.684067	1.00845	-0.790408	-0.0469349	-1.34869	0.0420236	0.19385
GAVISH_3CA_METAPROGRAM_EPITHELIAL_EPI_1_View_Tumor cE03 (StemTA-like prolif)	-0.624526	0.554033	-0.106571	0.746319	1.64292	-0.217319	-0.18576	0.718932
bioplanet_1671_HIF-1 degradation in normoxia_View_Tumor cE03 (StemTA-like prolif)	0.020189	-0.268412	0.795246	2.43672	-1.05566	-0.152773	-0.965939	-2.1669
bioplanet_1353_p38 MK2 pathway_View_Tumor cE03 (StemTA-like prolif)	0.837416	0.0209343	-0.590039	1.49513	1.57906	-0.168169	-0.474106	0.516998
GAVISH_3CA_MALIGNANT_METAPROGRAM_1_CELL_CYCLE_G2_M_View_Tumor cE03 (StemTA-like prolif)	-0.748033	-1.27346	-0.497372	0.0168869	-1.43977	-0.120059	0.993001	-1.07977
GAVISH_3CA_METAPROGRAM_EPITHELIAL_CELL_CYCLE_View_Tumor cE03 (StemTA-like prolif)	-0.76074	-1.49927	-0.194788	-0.421689	-1.33459	-0.13958	0.415558	-1.09175
bioplanet_798_Termination of O-glycan biosynthesis_View_Tumor cE03 (StemTA-like prolif)	0.2559	1.01338	0.16698	-0.260415	0.908354	-1.48121	1.48011	0.923564
bioplanet_315_Alzheimer's disease_View_Tumor cE03 (StemTA-like prolif)	2.21133	-0.711565	0.72486	-1.41485	-0.623595	-0.369238	-0.701408	-0.655133
bioplanet_1171_DNA replication pre-Initiation_View_Tumor cE03 (StemTA-like prolif)	-0.154116	-0.264291	0.85025	2.31458	-1.07845	-0.171099	-0.864576	-2.27917
bioplanet_1747_Oxidative stress_View_Tumor cE03 (StemTA-like prolif)	-0.927928	0.191564	0.391733	-0.671466	0.657495	-0.544309	-0.206911	0.200226
bioplanet_796_Tetrahydrobiopterin (BH4) biosynthesis, recycling, salvage and regulation_View_Tumor cE03 (StemTA-like prolif)	1.35181	-0.0318672	0.165101	-1.60047	0.373638	-1.46265	-0.00896372	1.05039
bioplanet_51_T cell activation co-stimulatory signal_View_Tumor cE03 (StemTA-like prolif)	0.733859	1.98195	1.09271	0.243347	-0.833343	0.902073	1.05452	0.956426
bioplanet_256_SREBP control of lipid biosynthesis_View_Tumor cE03 (StemTA-like prolif)	-1.50007	0.713708	-0.529883	-1.16841	0.4084	-2.12813	0.576885	0.692504
GAVISH_3CA_MALIGNANT_METAPROGRAM_35_HEMATO_RELATED_1_View_Tumor cE03 (StemTA-like prolif)	-0.0186591	1.34317	0.67391	-0.0240454	0.954383	-0.392211	-0.113903	0.0551776
bioplanet_240_SUMOylation as a mechanism to modulate CtBP-dependent gene responses_View_Tumor cE03 (StemTA-like prolif)	-3.57658	-1.15436	-1.46278	0.0621271	0.565444	1.41394	-0.670555	-1.31041
GAVISH_3CA_METAPROGRAM_CD4_T_CELLS_CELL_CYCLE_View_Tumor cE03 (StemTA-like prolif)	-0.729566	-1.42208	0.192343	-0.535282	-1.42761	-0.342294	0.681632	-0.893514
bioplanet_658_Mammalian target of rapamycin complex 1 (mTORC1)-mediated signaling_View_Tumor cE03 (StemTA-like prolif)	-0.0738898	-0.572371	-0.816917	0.522475	-0.455166	-0.322754	-0.21981	2.13896
bioplanet_181_Cadmium-induced DNA biosynthesis and proliferation in macrophages_View_Tumor cE03 (StemTA-like prolif)	1.12141	0.204808	-0.607343	-0.468847	1.14241	0.67853	0.0554968	-0.160672
bioplanet_941_Mitochondrial protein import_View_Tumor cE03 (StemTA-like prolif)	3.26046	-0.541209	0.395454	-1.75609	-1.53987	-0.307596	-0.933441	0.0984217
bioplanet_80_Calcium/calmodulin-dependent protein kinase activation_View_Tumor cE03 (StemTA-like prolif)	0.10059	-0.58064	0.131649	0.0550451	0.0657515	-1.07661	-0.54047	-0.784395
bioplanet_324_CTL mediated immune response against target cells_View_Tumor cE03 (StemTA-like prolif)	0.392466	1.33328	-0.806332	0.819332	0.612856	2.63932	0.580889	-0.203003
bioplanet_880_Gap junction degradation_View_Tumor cE03 (StemTA-like prolif)	-0.273481	-0.537143	-0.0384373	0.297609	1.233	-0.704694	-0.229722	-0.624132
bioplanet_69_p27 phosphorylation regulation during cell cycle progression_View_Tumor cE03 (StemTA-like prolif)	1.19014	-1.07945	-0.0764225	-0.125189	-0.445536	0.221049	-0.732922	-0.848091
bioplanet_1471_Translation_View_Tumor cE03 (StemTA-like prolif)	0.101449	-1.4007	-0.225404	-1.30821	-0.53392	-0.0636138	-1.21193	1.0442
bioplanet_664_Interferon-gamma signaling pathway_View_Tumor cE03 (StemTA-like prolif)	-0.314733	1.83786	1.29171	0.417093	-0.207895	1.01066	0.865698	0.0719081
bioplanet_1149_Cytosolic tRNA aminoacylation_View_Tumor cE03 (StemTA-like prolif)	-0.606341	-0.634999	0.440089	-0.00542695	-1.58048	0.616157	-0.120001	0.495955
bioplanet_1587_Methylation_View_Tumor cE03 (StemTA-like prolif)	0.368712	-0.164341	-0.860684	0.272386	-1.3465	1.39292	-0.358447	0.694541
bioplanet_352_Vitamin B6 metabolism_View_Tumor cE03 (StemTA-like prolif)	0.195249	0.303144	0.282523	-0.256469	-0.843937	-1.74378	-0.0768935	-0.578642
GAVISH_3CA_METAPROGRAM_ENDOTHELIAL_CELL_CYCLE_View_Tumor cE03 (StemTA-like prolif)	-0.552858	-1.40758	-0.0572623	-0.64689	-1.2032	-0.157276	0.331707	-0.844922
GAVISH_3CA_METAPROGRAM_CD8_T_CELLS_CELL_CYCLE_View_Tumor cE03 (StemTA-like prolif)	-0.52883	-1.29936	-0.0538574	-0.505222	-1.29905	-0.250227	0.0464037	-1.03003
GAVISH_3CA_MALIGNANT_METAPROGRAM_22_SECRETED_1_View_Tumor cE03 (StemTA-like prolif)	-0.314581	0.482552	-0.255515	-1.27855	0.972638	-0.296738	0.0996549	2.28091
bioplanet_1719_Nitric oxide effects_View_Tumor cE03 (StemTA-like prolif)	0.606554	0.170534	-0.444847	-0.823799	-0.418263	-1.85271	0.784459	0.0390084
bioplanet_55_Th1/Th2 differentiation pathway_View_Tumor cE03 (StemTA-like prolif)	0.567242	1.81773	1.01633	0.738522	-0.631023	0.600948	0.867182	0.837335
bioplanet_1169_HIV life cycle early phase_View_Tumor cE03 (StemTA-like prolif)	-0.822205	-0.163113	-0.57818	0.184027	-1.02565	0.142993	-1.42799	-0.181889
bioplanet_932_Urea cycle_View_Tumor cE03 (StemTA-like prolif)	-0.126623	0.957103	0.215444	-0.370311	-0.136278	-0.658551	0.483142	-0.828968
bioplanet_1743_Mitochondrial fatty acid beta-oxidation_View_Tumor cE03 (StemTA-like prolif)	1.86159	0.345424	0.417184	-0.445458	-0.975594	-1.80414	0.788866	0.0152069
bioplanet_955_Glycolysis_View_Tumor cE03 (StemTA-like prolif)	0.223269	-0.134868	0.240054	0.624762	-0.339044	-2.2516	-0.511565	1.04947
bioplanet_1666_cAMP receptor, G-protein-independent pathways inferred from amoeba model_View_Tumor cE03 (StemTA-like prolif)	0.0363802	1.28432	0.375937	-1.10979	0.743335	-0.153455	1.02204	-0.205133
bioplanet_1137_Messenger RNA splicing: major pathway_View_Tumor cE03 (StemTA-like prolif)	-0.567882	-0.776056	-0.220546	-0.617085	-0.115046	0.165883	-0.962014	0.987234
bioplanet_433_Rab GTPases mark targets in the endocytotic machinery_View_Tumor cE03 (StemTA-like prolif)	-0.327313	-0.980632	-0.414608	0.570276	0.49461	-0.0330948	-0.407385	0.0483349
GAVISH_3CA_METAPROGRAM_CD8_T_CELLS_CYTOTOXIC_View_Tumor cE03 (StemTA-like prolif)	0.428042	1.64532	0.805705	1.96564	0.0626556	-0.0787374	0.589539	0.359806
bioplanet_311_Leishmaniasis_View_Tumor cE03 (StemTA-like prolif)	-0.454017	1.39676	1.25343	-0.00306238	-0.328632	0.818027	0.86424	0.690361
GAVISH_3CA_MALIGNANT_METAPROGRAM_39_METAL_RESPONSE_View_Tumor cE03 (StemTA-like prolif)	0.281119	0.483238	-0.69836	0.0104284	0.521471	-1.1704	-0.73202	1.8527
bioplanet_630_G beta-gamma signaling through PI3K gamma_View_Tumor cE03 (StemTA-like prolif)	-1.46123	-0.545918	-0.0592325	0.635045	0.999227	-1.21824	0.863534	1.566
bioplanet_83_MAP kinase pathway regulation through dual specificity phosphatases_View_Tumor cE03 (StemTA-like prolif)	2.45333	0.396539	-0.313105	0.618482	2.22975	-0.334922	0.61366	-0.0405767
bioplanet_829_Pyruvate metabolism and citric acid (TCA) cycle_View_Tumor cE03 (StemTA-like prolif)	1.0479	-0.269776	0.419307	-0.360639	-1.11124	-0.229555	-0.498098	-0.031384
bioplanet_1066_COPI-mediated vesicle transport_View_Tumor cE03 (StemTA-like prolif)	-0.908356	-0.647795	0.735356	0.0323256	0.0108356	-0.259257	0.752899	-0.499996
bioplanet_1424_Gastrin pathway_View_Tumor cE03 (StemTA-like prolif)	-0.360119	0.297156	0.294372	-1.09909	1.60811	-1.15151	1.02661	1.11644
bioplanet_846_Aflatoxin B1 metabolism_View_Tumor cE03 (StemTA-like prolif)	0.798385	0.171652	-0.0555141	-0.732388	-0.628234	-2.33923	0.500711	-0.283705
GAVISH_3CA_METAPROGRAM_ENDOTHELIAL_ENDO_6_View_Tumor cE03 (StemTA-like prolif)	-0.5689	0.994155	0.510833	1.97253	0.318519	-0.0206576	0.122525	0.703293
bioplanet_1381_Glypican-3 pathway_View_Tumor cE03 (StemTA-like prolif)	-1.62293	0.705559	-0.606364	-0.0191096	0.571284	-0.13966	0.495778	-0.980973
bioplanet_972_Acyl chain remodelling of phosphatidylinositol_View_Tumor cE03 (StemTA-like prolif)	-0.044201	0.49179	0.568476	-0.387714	-0.383303	-1.03734	0.634391	-0.214114
GAVISH_3CA_METAPROGRAM_ENDOTHELIAL_ENDO_7_View_Tumor cE03 (StemTA-like prolif)	-1.18326	0.55427	0.343172	-0.129893	0.0194706	-1.86007	0.0795013	1.31446
bioplanet_1622_Phosphorylation of Emi1_View_Tumor cE03 (StemTA-like prolif)	-0.784766	-0.82179	-0.0952568	0.368819	-1.63984	-0.644726	1.12459	-0.775991
HALLMARK_INTERFERON_GAMMA_RESPONSE_View_Tumor cE03 (StemTA-like prolif)	-1.01908	1.13868	1.2733	-0.115527	-0.41124	0.477421	0.57939	-0.714069
bioplanet_610_Downstream signaling events Of B cell receptor (BCR)_View_Tumor cE03 (StemTA-like prolif)	0.759547	-0.316191	0.773812	1.32211	-0.755627	-0.149541	-0.702688	-1.69492
GAVISH_3CA_METAPROGRAM_B_CELLS_MEMORY_View_Tumor cE03 (StemTA-like prolif)	-0.735964	0.0603416	-0.498496	0.994803	1.1957	-0.199601	-0.930185	-0.258344
GAVISH_3CA_METAPROGRAM_EPITHELIAL_METABOLISM_KIDNEY_2_View_Tumor cE03 (StemTA-like prolif)	0.0488441	0.148999	0.0290442	0.541482	1.69133	-1.06698	0.158667	0.324199
bioplanet_1128_RNA polymerase III abortive and retractive initiation_View_Tumor cE03 (StemTA-like prolif)	-0.00954976	-0.828456	-0.640764	-0.118915	-0.79258	1.44166	-0.715981	0.0947697
GAVISH_3CA_METAPROGRAM_FIBROBLASTS_MHC_II_CYTOKINE_View_Tumor cE03 (StemTA-like prolif)	0.818682	1.28382	0.936722	0.344571	-0.190199	1.45209	0.815172	0.541068
bioplanet_802_Purine ribonucleoside monophosphate biosynthesis_View_Tumor cE03 (StemTA-like prolif)	-0.995435	-0.526471	-0.615322	-0.531784	-1.60497	-0.0880646	-0.115885	1.5054
bioplanet_734_Nucleotide di- and triphosphate biosynthesis and interconversion_View_Tumor cE03 (StemTA-like prolif)	-0.382506	-0.827403	0.524009	-0.925639	-0.781132	-1.16099	-0.206731	0.871436
bioplanet_1185_S phase_View_Tumor cE03 (StemTA-like prolif)	-0.137041	-0.286346	0.571239	1.90151	-1.00348	-0.0104766	-0.733303	-1.70023
bioplanet_1113_HIV factor interactions with host_View_Tumor cE03 (StemTA-like prolif)	0.183836	-0.3086	0.443836	1.65034	-0.656156	0.204207	-0.920699	-1.34368
bioplanet_940_Methionine salvage pathway_View_Tumor cE03 (StemTA-like prolif)	1.19394	-0.0270424	-0.354952	0.642759	-0.651659	0.127389	0.892369	0.854552
bioplanet_675_Type II interferon signaling (interferon-gamma)_View_Tumor cE03 (StemTA-like prolif)	-0.755066	0.882001	1.16516	-0.507076	-0.233678	0.664987	0.924868	-0.8874
bioplanet_920_Sema4D-mediated inhibition of cell attachment and migration_View_Tumor cE03 (StemTA-like prolif)	-1.11919	-0.595615	-0.575344	1.75334	0.929119	-0.124745	-0.385535	0.258962
HALLMARK_REACTIVE_OXYGEN_SPECIES_PATHWAY_View_Tumor cE03 (StemTA-like prolif)	0.499787	-0.898951	0.518788	-0.118121	-0.480332	-0.20047	-0.358576	-0.424062
bioplanet_1487_Basigin interactions_View_Tumor cE03 (StemTA-like prolif)	-2.81351	-0.817406	0.347202	-0.483006	0.623148	-1.05178	0.736511	1.18457
bioplanet_752_Ghrelin biosynthesis, secretion, and deacylation_View_Tumor cE03 (StemTA-like prolif)	1.35376	-0.461711	0.751523	-0.566015	0.526301	-1.20245	0.413975	0.190592
bioplanet_728_Advanced glycosylation endproduct receptor signaling_View_Tumor cE03 (StemTA-like prolif)	-0.0305357	-0.341431	-0.222479	0.599056	0.191811	-0.687498	-0.293372	-0.714523
bioplanet_430_Shuttle for transfer of acetyl groups from mitochondria to the cytosol_View_Tumor cE03 (StemTA-like prolif)	0.696915	0.17525	0.254521	-0.243524	-1.20073	-1.09159	-0.388039	-0.718283
bioplanet_805_Association of TriC/CCT with target proteins during biosynthesis_View_Tumor cE03 (StemTA-like prolif)	-0.42307	-1.20908	-0.56696	0.444117	-0.863476	0.857298	-0.663433	0.291868
bioplanet_1221_Axonogenesis regulation by p75 neurotrophin receptor_View_Tumor cE03 (StemTA-like prolif)	-1.75906	-0.395091	-0.52426	0.375501	0.770159	-0.12214	0.152397	0.840057
bioplanet_393_Ketone body biosynthesis and degradation_View_Tumor cE03 (StemTA-like prolif)	-0.51611	0.321218	-0.694423	-0.354526	-0.58601	-0.487944	0.0137	-0.56694
bioplanet_1283_Hypoxia-inducible factor in the cardivascular system_View_Tumor cE03 (StemTA-like prolif)	0.0996325	-0.307587	0.17451	-1.08087	0.753311	-0.238821	-0.261717	-0.215417
bioplanet_490_Signaling events mediated by PRL_View_Tumor cE03 (StemTA-like prolif)	0.748646	-0.356758	-0.585054	0.834096	1.64357	-1.15426	-0.0695634	0.382874
bioplanet_244_Downregulation of MTA-3 in ER-negative breast tumors_View_Tumor cE03 (StemTA-like prolif)	0.121394	0.185077	-0.593416	2.28199	0.917117	-1.08881	0.585231	-0.152125
bioplanet_440_Endocytotic role of NDK, phosphins and dynamin_View_Tumor cE03 (StemTA-like prolif)	0.0977081	-0.685501	0.0359952	0.104831	-0.376646	-0.137831	-0.641333	-0.680991
bioplanet_847_Urea cycle and metabolism of amino groups_View_Tumor cE03 (StemTA-like prolif)	0.50156	0.138809	-0.68748	-0.034879	-0.291032	-0.199079	-0.689727	1.35458
GAVISH_3CA_MALIGNANT_METAPROGRAM_41_UNASSIGNED_View_Tumor cE03 (StemTA-like prolif)	-0.242572	-0.111681	-0.380006	-1.18347	0.514509	0.332992	1.14576	-0.0949856
bioplanet_59_BTG family proteins and cell cycle regulation_View_Tumor cE03 (StemTA-like prolif)	0.237496	0.0759774	-0.645227	0.191581	0.184384	0.0706744	0.069381	1.09275
bioplanet_1272_Trefoil factor initiation of mucosal healing_View_Tumor cE03 (StemTA-like prolif)	0.162239	0.274997	0.283696	-0.371654	1.20901	-1.22955	1.35621	-0.0683137
GAVISH_3CA_METAPROGRAM_MACROPHAGES_MONOCYTE_SECRETED_View_Tumor cE03 (StemTA-like prolif)	0.188654	0.672998	-0.311662	-2.38274	0.994515	0.13266	0.0980384	1.03364
bioplanet_65_Ran role in mitotic spindle regulation_View_Tumor cE03 (StemTA-like prolif)	-0.875021	-0.866628	-0.879363	-0.334961	-1.44937	0.139937	-0.373578	0.119088
bioplanet_814_Polyamine metabolism_View_Tumor cE03 (StemTA-like prolif)	0.808571	-0.729339	-0.726508	-0.182122	-0.309325	0.442126	-0.363614	1.42511
bioplanet_831_Selenium metabolism and selenoproteins_View_Tumor cE03 (StemTA-like prolif)	0.742878	0.0715038	-1.28763	-1.76832	0.0624667	0.7909	0.287259	-0.941172
bioplanet_537_Inhibitor of DNA binding (ID) signaling pathway_View_Tumor cE03 (StemTA-like prolif)	-0.252455	0.338836	-1.53053	-0.107857	-0.408742	0.983202	0.261836	-0.4789
bioplanet_87_Corticosteroids and cardioprotection_View_Tumor cE03 (StemTA-like prolif)	0.276183	0.216665	-0.0760115	0.146676	0.492111	-0.5123	-0.64109	0.710309
bioplanet_611_Interferon signaling_View_Tumor cE03 (StemTA-like prolif)	-1.57644	1.171	1.05616	-0.126128	-0.21502	0.876028	0.63537	-0.0309932
bioplanet_24_Hypoxia and p53 in the cardiovascular system_View_Tumor cE03 (StemTA-like prolif)	-0.285541	-0.427139	0.246405	0.155147	0.500799	-0.212844	0.846548	0.145994
bioplanet_1546_BAD activation and translocation to mitochondria_View_Tumor cE03 (StemTA-like prolif)	-0.293136	-0.765057	-0.760406	0.273092	-0.246292	1.05553	-0.126956	-1.61629
bioplanet_1095_Endosomal sorting complex required for transport (ESCRT) pathway_View_Tumor cE03 (StemTA-like prolif)	-0.166808	-0.610795	-0.612691	2.25568	0.336198	1.0037	-0.233685	-2.1271
bioplanet_111_Calcium signaling by HBx of hepatitis B virus_View_Tumor cE03 (StemTA-like prolif)	1.95834	-0.191921	-0.486719	-0.571357	1.55163	0.19956	0.41438	-0.500012
bioplanet_1032_Assembly of HIV virion_View_Tumor cE03 (StemTA-like prolif)	0.475418	-0.591498	0.294027	0.659011	-0.100552	0.144635	0.0113298	-1.08597
bioplanet_949_Pyrimidine salvage reactions_View_Tumor cE03 (StemTA-like prolif)	-1.64714	1.0124	0.919067	1.65664	-0.354983	-1.74133	1.122	-0.454775
bioplanet_1156_Stabilization of mRNA by HuR_View_Tumor cE03 (StemTA-like prolif)	-2.12418	-0.198913	-0.671014	-0.276676	0.417986	0.232013	-0.338403	0.628289
bioplanet_1755_Cytoplasmic ribosomal proteins_View_Tumor cE03 (StemTA-like prolif)	-0.182317	-1.11639	-0.650313	-1.21885	-0.750249	0.366243	-0.718326	0.479043
bioplanet_973_Acyl chain remodelling of phosphatidylserine_View_Tumor cE03 (StemTA-like prolif)	-0.0738581	0.558622	0.462715	-0.818352	-0.183829	-1.09111	0.770285	0.0272404
bioplanet_258_RNA polymerase_View_Tumor cE03 (StemTA-like prolif)	1.03913	-0.532498	-0.64065	0.244568	-0.794793	1.19331	-0.680103	-0.150519
GAVISH_3CA_METAPROGRAM_MACROPHAGES_MAC_1_View_Tumor cE03 (StemTA-like prolif)	-0.141968	0.726074	0.137002	0.0148922	0.662878	-1.11081	-0.0989534	0.973336
bioplanet_1552_Glutathione conjugation_View_Tumor cE03 (StemTA-like prolif)	0.932508	-0.572639	0.303149	-0.149696	-0.148313	-0.195888	-0.128895	-1.19296
bioplanet_1422_Interleukin-11 pathway_View_Tumor cE03 (StemTA-like prolif)	0.561001	0.213197	0.0407631	0.271989	1.73913	-0.0572453	0.670931	0.0831931
GAVISH_3CA_MALIGNANT_METAPROGRAM_13_EMT_2_View_Tumor cE03 (StemTA-like prolif)	-1.81945	0.58249	-0.616627	1.0066	0.94644	-1.33527	0.211485	0.275981
bioplanet_1083_Cation-coupled chloride cotransporters_View_Tumor cE03 (StemTA-like prolif)	-0.787206	-0.0062455	-0.656481	-1.95308	-0.297203	-0.112475	0.861484	0.964369
bioplanet_1634_Protein folding_View_Tumor cE03 (StemTA-like prolif)	-0.115719	-1.29622	-0.599871	0.24796	-0.838761	0.989362	-0.513026	-0.24683
bioplanet_441_Deregulation of CDK5 in Alzheimer's disease_View_Tumor cE03 (StemTA-like prolif)	-0.88869	0.162323	-0.521437	0.0902956	0.532396	-0.682919	0.572075	-0.24146
bioplanet_178_Pertussis toxin-insensitive CCR5 signaling in macrophage_View_Tumor cE03 (StemTA-like prolif)	1.70285	-0.161442	0.105783	-0.83347	1.262	-0.217429	-0.0516342	-0.577883
bioplanet_363_Tricarboxylic acid (TCA) cycle_View_Tumor cE03 (StemTA-like prolif)	1.66608	-0.0817147	0.178957	-0.270789	-1.28606	0.000862236	-0.0733957	-0.641293
bioplanet_120_Cytokines and inflammatory response_View_Tumor cE03 (StemTA-like prolif)	0.696417	1.48311	0.839965	-0.959804	-0.492474	0.111646	0.909428	1.52497
bioplanet_180_B cell survival pathway_View_Tumor cE03 (StemTA-like prolif)	0.692263	-0.100775	-0.567683	-1.01441	1.77352	-0.0363096	0.0968528	0.332032
bioplanet_1403_Mitotic metaphase/anaphase transition_View_Tumor cE03 (StemTA-like prolif)	-0.414685	-0.627847	-1.06521	-0.657247	0.189708	0.84568	0.736402	-0.16895
bioplanet_954_Gluconeogenesis_View_Tumor cE03 (StemTA-like prolif)	0.197297	-0.219373	0.333736	0.525027	-0.66922	-1.6501	-0.327815	0.415424
bioplanet_431_Mechanism of protein import into the nucleus_View_Tumor cE03 (StemTA-like prolif)	-0.635365	-0.11814	-0.22879	-0.275125	-0.56292	-1.3171	0.0860784	1.79229
bioplanet_1148_Regulatory RNA pathways_View_Tumor cE03 (StemTA-like prolif)	1.30873	-0.268062	-0.649551	0.0325655	-0.611846	0.74141	-0.71283	0.194151
bioplanet_839_Nicotinate metabolism_View_Tumor cE03 (StemTA-like prolif)	0.19585	0.228644	-0.135631	0.476138	-1.00082	0.639999	0.899565	-0.80728
bioplanet_1123_RNA polymerase III transcription termination_View_Tumor cE03 (StemTA-like prolif)	-0.0784524	-0.757514	-0.27112	-0.783233	-1.17348	0.885237	-0.473627	0.522691
bioplanet_1026_Cell cycle checkpoints_View_Tumor cE03 (StemTA-like prolif)	-0.0460994	-0.343859	0.531462	1.94868	-1.07326	-0.135802	-0.389849	-1.95851
bioplanet_1523_Dual incision reaction in TC-NER_View_Tumor cE03 (StemTA-like prolif)	1.4337	-0.256269	-0.776392	0.120889	-0.580602	1.28249	-0.75924	0.0449665
bioplanet_1465_Toll-like receptor endosomal trafficking and processing_View_Tumor cE03 (StemTA-like prolif)	-2.03374	0.187202	0.45406	-0.202642	0.454562	0.204968	0.731298	-0.7831
bioplanet_426_Ghrelin-mediated regulation of food intake and energy homeostasis_View_Tumor cE03 (StemTA-like prolif)	-0.471836	0.130818	-1.41446	0.52413	-0.141614	-0.67943	0.131641	-0.643104
bioplanet_260_Spliceosome_View_Tumor cE03 (StemTA-like prolif)	-1.26133	-0.972096	-0.440482	-0.794254	-0.520622	0.927941	-1.05422	-0.0424111
bioplanet_696_Downregulation of ERBB4 signaling_View_Tumor cE03 (StemTA-like prolif)	-0.0899866	-0.86322	0.281844	0.155433	-0.248987	-0.0853738	-0.0898268	-1.1976
GAVISH_3CA_METAPROGRAM_CD8_T_CELLS_NAIVE_2_View_Tumor cE03 (StemTA-like prolif)	-0.0543808	-0.701915	-0.557342	-0.785713	-0.580996	0.41012	-0.835477	0.701961
bioplanet_309_Pathogenic Escherichia coli infection_View_Tumor cE03 (StemTA-like prolif)	-0.686531	-0.892518	-0.54257	1.17583	1.22138	-0.102614	-0.341308	-0.227888
GAVISH_3CA_METAPROGRAM_FIBROBLASTS_MYOFIBROBLASTS_View_Tumor cE03 (StemTA-like prolif)	0.609688	-0.373704	0.0380267	0.137517	-0.0245892	-0.804148	-0.328365	1.55058
bioplanet_357_Folate biosynthesis_View_Tumor cE03 (StemTA-like prolif)	0.0216661	-0.0759854	-1.31557	-1.52315	-1.05198	1.1945	-0.181605	-0.187781
HALLMARK_MYC_TARGETS_V2_View_Tumor cE03 (StemTA-like prolif)	-1.11207	-0.38638	-0.643793	-0.824799	-1.44293	1.12725	-0.234522	1.05559
bioplanet_685_Sema4D in semaphorin signaling_View_Tumor cE03 (StemTA-like prolif)	-0.661171	0.126653	-0.626383	1.777	1.18814	-1.36738	-0.394285	0.566732
bioplanet_927_Cell cycle negative regulation by p75 neurotrophin receptor_View_Tumor cE03 (StemTA-like prolif)	-0.501091	-0.490026	-0.777118	0.662741	-0.0723958	0.465111	-0.321178	-1.35961
bioplanet_584_p75 neurotrophin receptor signaling via NF-kB_View_Tumor cE03 (StemTA-like prolif)	-0.473584	-0.905148	0.309688	-1.23999	-0.280268	0.452041	0.263142	0.157573
bioplanet_1510_Cross-presentation of particulate exogenous antigens (phagosomes)_View_Tumor cE03 (StemTA-like prolif)	-0.865586	0.210285	-0.337836	-0.486071	0.156139	-0.194036	0.684087	-0.0729128
bioplanet_176_Repression of pain sensation by the transcriptional regulator DREAM_View_Tumor cE03 (StemTA-like prolif)	1.37194	0.100124	-0.621881	-0.751393	1.57984	0.457088	0.726026	-0.472654
GAVISH_3CA_METAPROGRAM_ENDOTHELIAL_ENDO_3_View_Tumor cE03 (StemTA-like prolif)	-0.361208	1.06624	-0.22786	-0.39194	-0.11636	-1.43874	-0.260473	0.841859
bioplanet_188_MAP kinase downregulation by phosphorylation of MEK1 by Cdk5/p35_View_Tumor cE03 (StemTA-like prolif)	3.60713	-0.0367201	-0.605894	-0.177834	1.55918	-0.112913	0.705973	-1.14621
bioplanet_1434_Thymic stromal lymphopoietin (TSLP) pathway_View_Tumor cE03 (StemTA-like prolif)	-0.0719958	0.164075	0.567013	-0.380616	-0.609536	0.188446	-0.512238	-0.0320826
bioplanet_1335_Integrin beta-4 pathway_View_Tumor cE03 (StemTA-like prolif)	-1.5878	0.251987	-0.0381279	-0.0957471	0.944	-0.864935	1.61261	0.627136
bioplanet_982_Nef in HIV-1 replication and disease pathogenesis_View_Tumor cE03 (StemTA-like prolif)	0.495492	0.246068	-0.625723	1.74538	0.8699	1.40671	-0.0693279	-0.378481
bioplanet_409_Glutathione metabolism_View_Tumor cE03 (StemTA-like prolif)	1.49861	-0.595688	0.062073	0.630041	-0.546223	-0.14905	-0.42062	-0.369814
bioplanet_1133_Messenger RNA capping_View_Tumor cE03 (StemTA-like prolif)	1.0483	-0.431942	-0.749947	-0.102961	-0.781553	1.40302	-0.555058	-0.245704
bioplanet_1329_Rapid glucocorticoid receptor pathway_View_Tumor cE03 (StemTA-like prolif)	-0.455867	0.328642	-0.868943	0.720659	0.460564	0.0917097	0.617952	0.414157
bioplanet_1367_Insulin regulation of blood glucose_View_Tumor cE03 (StemTA-like prolif)	0.185113	-0.369215	-0.53418	1.06146	0.733886	-0.24235	-0.604483	-0.259475
bioplanet_1739_Keap1-Nrf2 pathway_View_Tumor cE03 (StemTA-like prolif)	-1.39149	-0.499167	-0.517296	0.659365	-0.302869	1.41111	1.05004	-1.17383
bioplanet_1591_Mitotic G1-G1/S phases_View_Tumor cE03 (StemTA-like prolif)	-0.451627	-0.309048	0.463129	1.65888	-0.839505	-0.145116	-0.415177	-1.5154
bioplanet_891_Inactivation of Cdc42 and Rac_View_Tumor cE03 (StemTA-like prolif)	0.915121	-0.392846	-0.63287	2.08183	1.01315	-0.941367	-0.117053	-0.360875
bioplanet_1566_Inflammasomes_View_Tumor cE03 (StemTA-like prolif)	-0.249047	-0.468886	-0.411205	0.235356	-0.526126	0.585449	0.328278	-1.53734
bioplanet_1028_Influenza factor interactions with host_View_Tumor cE03 (StemTA-like prolif)	0.146041	0.308061	-0.630868	-1.31512	-0.542783	0.594041	-0.24179	-0.188295
bioplanet_1206_MHC class II antigen presentation_View_Tumor cE03 (StemTA-like prolif)	-2.22192	0.960682	0.912383	0.646899	-0.37952	0.663959	0.862549	0.00833359
bioplanet_1328_T cell receptor/Ras pathway_View_Tumor cE03 (StemTA-like prolif)	3.9419	0.232223	-0.531158	-0.402096	1.79529	-0.132193	0.538058	-0.660835
bioplanet_1504_Cleavage of growing transcript in the termination region_View_Tumor cE03 (StemTA-like prolif)	-0.373092	-0.589269	-0.443397	-0.672849	-0.396334	0.0814202	-1.00335	0.510843
bioplanet_189_Parkin role in the ubiquitin-proteasomal pathway_View_Tumor cE03 (StemTA-like prolif)	0.430295	0.0105115	0.535042	0.862324	-0.995965	-0.127194	0.0770191	-0.679276
bioplanet_1100_Zinc influx into cells by the SLC39 gene family_View_Tumor cE03 (StemTA-like prolif)	0.759148	-0.0933838	-0.851464	-0.0153557	-0.499414	0.283548	1.18364	0.913413
bioplanet_421_FYVE-finger proteins in vesicle transport_View_Tumor cE03 (StemTA-like prolif)	-1.18715	-0.162346	-0.690319	-1.7366	-0.106954	-0.490201	0.834368	0.117774
GAVISH_3CA_METAPROGRAM_FIBROBLASTS_CAF_5_View_Tumor cE03 (StemTA-like prolif)	0.417975	0.325921	-0.537664	0.844468	0.847154	-1.23297	-0.0663392	0.832837
bioplanet_1447_Smooth muscle contraction_View_Tumor cE03 (StemTA-like prolif)	-0.329726	-0.0788025	-0.553195	0.417483	1.00686	-0.539695	-0.259291	0.174471
bioplanet_220_Effect of METS on macrophage differentiation_View_Tumor cE03 (StemTA-like prolif)	0.134217	-0.234149	-0.629472	-1.24584	0.745508	1.01064	0.442618	-0.0300856
GAVISH_3CA_METAPROGRAM_FIBROBLASTS_LIPID_METABOLISM_View_Tumor cE03 (StemTA-like prolif)	-0.677483	0.527077	-0.290085	-0.186736	0.212091	-0.742134	0.014026	0.0435928
bioplanet_1579_Lysosome vesicle biogenesis_View_Tumor cE03 (StemTA-like prolif)	-0.621452	-0.568039	-0.44735	1.02087	0.736458	0.832948	0.090286	-0.925597
bioplanet_1629_Post-chaperonin tubulin folding pathway_View_Tumor cE03 (StemTA-like prolif)	0.971504	-0.800022	-0.367209	-0.0888633	-0.261882	-0.167899	-0.00793327	-0.160648
GAVISH_3CA_METAPROGRAM_CD8_T_CELLS_CHROMATIN_View_Tumor cE03 (StemTA-like prolif)	-0.306777	0.42045	-0.566507	-1.64577	0.531306	-0.127806	1.8826	0.101123
GAVISH_3CA_METAPROGRAM_EPITHELIAL_EPI3_View_Tumor cE03 (StemTA-like prolif)	-0.598883	0.11485	-0.60845	-0.355761	0.841395	-1.15162	-0.0578979	2.62307
bioplanet_276_Alpha-hemoglobin stabilizing enzyme (AHSP) pathway_View_Tumor cE03 (StemTA-like prolif)	0.646523	0.165007	-0.467509	-1.03936	-0.56328	-1.61711	0.781074	-0.153083
bioplanet_1532_Ethanol oxidation_View_Tumor cE03 (StemTA-like prolif)	0.618093	0.562867	-0.510648	-0.293432	-1.2394	-0.189783	-0.0856753	-0.380037
bioplanet_971_Acyl chain remodelling of phosphatidylglycerol_View_Tumor cE03 (StemTA-like prolif)	-0.261775	0.666641	0.22304	-0.335509	-0.896669	-1.27479	1.02894	0.232379
bioplanet_1725_SREBF and miR-33 in cholesterol and lipid homeostasis_View_Tumor cE03 (StemTA-like prolif)	-1.94105	0.294502	-0.695007	-1.35557	-0.221192	-1.02598	0.364391	0.476076
bioplanet_720_Negative regulators of RIG-I/MDA5 signaling_View_Tumor cE03 (StemTA-like prolif)	0.522307	-0.290608	0.724518	-0.262907	-0.344343	-0.189836	0.423127	-0.657093
GAVISH_3CA_METAPROGRAM_ENDOTHELIAL_COAGULATION_View_Tumor cE03 (StemTA-like prolif)	-0.377623	-0.237756	-0.4434	-0.0546775	0.324636	-0.283119	-0.13495	1.58252
bioplanet_698_Retrograde neurotrophin signaling_View_Tumor cE03 (StemTA-like prolif)	-0.336688	0.0823948	-0.476334	0.257113	0.583885	-0.347662	-0.411578	0.22405
GAVISH_3CA_MALIGNANT_METAPROGRAM_16_MES_GLIOMA_View_Tumor cE03 (StemTA-like prolif)	0.0909032	0.183491	-0.0567876	0.347618	1.18026	-0.980045	0.410884	1.30654
GAVISH_3CA_METAPROGRAM_EPITHELIAL_V_ATPASE_View_Tumor cE03 (StemTA-like prolif)	0.515588	-0.0118956	-0.456174	0.278845	1.34493	0.909268	-0.0222527	0.130907
bioplanet_326_Monocyte and its surface molecules_View_Tumor cE03 (StemTA-like prolif)	-2.26067	-0.347775	0.0145719	0.119688	0.421979	-0.934169	1.04109	1.59615
GAVISH_3CA_METAPROGRAM_EPITHELIAL_METABOLISM_KIDNEY_1_View_Tumor cE03 (StemTA-like prolif)	-0.0525229	0.308703	-0.698933	-0.328953	-0.302787	-0.340107	-0.45779	0.118197
bioplanet_332_Alternative complement pathway_View_Tumor cE03 (StemTA-like prolif)	-1.02962	0.292446	-0.639184	-0.112702	-0.105743	-2.06095	0.0991735	0.75316
bioplanet_767_Eicosanoid biosynthesis_View_Tumor cE03 (StemTA-like prolif)	-0.61979	0.344348	-0.126126	-0.808272	-1.20101	-0.443809	0.792109	-0.142086
bioplanet_1705_Physiological and pathological hypertrophy of the heart_View_Tumor cE03 (StemTA-like prolif)	1.60806	-0.32494	-0.0142531	-0.294683	1.12731	-0.576047	-0.0615078	-0.426532
bioplanet_74_Tumor suppressor Arf inhibits ribosomal biogenesis_View_Tumor cE03 (StemTA-like prolif)	-0.973588	-0.565759	-0.64257	0.177116	0.00768938	1.44329	0.325202	-0.207677
bioplanet_1182_Unwinding of DNA_View_Tumor cE03 (StemTA-like prolif)	-0.696556	0.441723	-0.58072	0.33756	-0.837167	0.0389838	0.191932	-0.729705
bioplanet_26_D4-GDI signaling pathway_View_Tumor cE03 (StemTA-like prolif)	-0.233777	0.127469	-0.377027	-0.169626	-0.0764863	0.0756529	0.914472	-0.282476
bioplanet_1036_Influenza viral RNA transcription and replication_View_Tumor cE03 (StemTA-like prolif)	-0.0843623	-0.835081	-0.64502	-0.832803	-0.761574	0.498198	-0.540358	0.262767
bioplanet_31_MEF2D role in T cell apoptosis_View_Tumor cE03 (StemTA-like prolif)	0.604352	0.965778	0.637736	1.03363	0.154357	0.0765154	0.34858	-0.146689
bioplanet_668_TGF-beta receptor activation of SMADs_View_Tumor cE03 (StemTA-like prolif)	0.349119	-0.640547	-0.5435	0.620363	0.415493	0.600842	-0.295559	-0.0424231
GAVISH_3CA_METAPROGRAM_CD4_T_CELLS_T_REG_View_Tumor cE03 (StemTA-like prolif)	-1.19206	0.587413	0.772288	-0.201958	0.0384745	-0.217551	0.927749	0.588624
GAVISH_3CA_METAPROGRAM_FIBROBLASTS_CAF_9_View_Tumor cE03 (StemTA-like prolif)	-1.68454	0.235042	-0.323925	-0.690517	0.532263	-0.0304033	0.00244089	2.03538
bioplanet_1439_ID regulation of gene expression_View_Tumor cE03 (StemTA-like prolif)	-1.2871	0.407389	-0.0257289	-1.56757	0.55248	-0.259793	1.01414	1.70158
bioplanet_669_TGF-beta receptor signaling in EMT (epithelial to mesenchymal transition)_View_Tumor cE03 (StemTA-like prolif)	-0.542218	-0.554152	-0.499649	0.170918	0.509461	0.689462	-0.136116	-0.201171
bioplanet_1714_TP53 network_View_Tumor cE03 (StemTA-like prolif)	-0.124819	0.119966	-0.684112	0.178847	-0.0669405	0.7795	0.136014	0.492954
bioplanet_1168_Post-elongation processing of intronless pre-mRNA_View_Tumor cE03 (StemTA-like prolif)	-0.640517	-0.598834	-0.657327	-0.66382	-0.387118	0.823127	-0.664013	0.226332
bioplanet_1542_G1/S-specific transcription_View_Tumor cE03 (StemTA-like prolif)	-0.104062	0.0109504	0.28755	-1.1634	-0.642588	-1.14659	0.760433	0.5001
GAVISH_3CA_METAPROGRAM_FIBROBLASTS_CAF_4_View_Tumor cE03 (StemTA-like prolif)	-0.255691	0.325586	-0.521463	-1.74572	0.845885	0.400382	1.58351	0.280914
bioplanet_1124_RNA polymerase III transcription initiation from type 2 promoter_View_Tumor cE03 (StemTA-like prolif)	0.395708	-0.635508	-0.626705	0.0372988	-0.599436	1.06724	-0.232196	-0.0137982
bioplanet_16_Apoptotic DNA fragmentation and tissue homeostasis_View_Tumor cE03 (StemTA-like prolif)	-0.572561	-0.0586155	-0.68437	-0.496795	-1.10974	0.118972	0.833257	-0.782448
bioplanet_983_HIV infection_View_Tumor cE03 (StemTA-like prolif)	0.210169	-0.279758	0.0416573	1.23942	-0.681238	0.314175	-0.59206	-1.08279
bioplanet_533_Signaling to p38 via RIT and RIN_View_Tumor cE03 (StemTA-like prolif)	1.61768	-0.35714	-0.691531	0.101763	0.77215	0.421816	0.350678	-1.54708
bioplanet_148_Erythropoietin-mediated neuroprotection through NF-kB_View_Tumor cE03 (StemTA-like prolif)	0.235585	1.03044	-0.176919	-0.345496	-0.0194596	-0.995285	1.02583	0.40208
bioplanet_7_Mammalian calpain regulation of cell motility_View_Tumor cE03 (StemTA-like prolif)	-0.346947	-0.0076018	-0.220525	1.11265	1.39127	-1.02315	0.389798	-0.422878
bioplanet_901_Costimulation by the CD28 family_View_Tumor cE03 (StemTA-like prolif)	-0.254254	1.24054	0.688515	1.04775	-0.498938	0.250948	0.891528	0.325247
bioplanet_859_Alanine and aspartate metabolism_View_Tumor cE03 (StemTA-like prolif)	-0.3565	0.673603	-0.0974957	-0.161372	-0.370833	-0.0803037	0.542143	-0.598986
bioplanet_566_S6K1 signaling_View_Tumor cE03 (StemTA-like prolif)	-0.0923141	-0.0188914	-0.659325	-1.00727	-0.524789	-0.261289	0.788179	1.84639
bioplanet_1334_E-cadherin nascent AJ-like junctions pathway_View_Tumor cE03 (StemTA-like prolif)	-2.71484	-0.249977	-0.695905	0.149345	1.35281	-0.248974	0.0390049	0.535402
bioplanet_84_Support of platelet aggregation by Eph kinases and ephrins_View_Tumor cE03 (StemTA-like prolif)	-1.09706	-0.407814	-0.514205	1.60996	1.11005	-0.599122	0.720224	0.670687
bioplanet_373_Glyoxylate and dicarboxylate metabolism_View_Tumor cE03 (StemTA-like prolif)	2.39624	0.0265333	0.30425	0.115701	-1.00234	-1.2286	0.183224	0.591008
bioplanet_374_Propanoate metabolism_View_Tumor cE03 (StemTA-like prolif)	0.573552	0.0785427	-0.181044	-0.31408	-1.46633	-0.55053	0.0833979	-0.302575
bioplanet_1167_Capped intron-containing pre-mRNA processing_View_Tumor cE03 (StemTA-like prolif)	-0.534687	-0.573073	-0.558851	-0.73566	-0.310586	0.494376	-0.898097	0.540733
HALLMARK_CHOLESTEROL_HOMEOSTASIS_View_Tumor cE03 (StemTA-like prolif)	-0.921032	-0.00224349	-0.600413	-0.316162	0.389472	-0.841431	-0.671072	-0.0816356
GAVISH_3CA_METAPROGRAM_ENDOTHELIAL_NF_KB_View_Tumor cE03 (StemTA-like prolif)	-1.0205	0.066521	-0.038614	-1.35442	0.463627	-0.219641	0.172327	1.42395
bioplanet_1009_Apoptosis modulation by HSP70_View_Tumor cE03 (StemTA-like prolif)	-0.487753	-0.441124	0.25435	0.0473068	-0.477606	-0.0274733	0.735134	-0.241013
bioplanet_1654_Gene expression regulation in late stage pancreatic bud precursor cells_View_Tumor cE03 (StemTA-like prolif)	-1.26899	0.786809	-0.782062	0.0465901	0.426653	-0.22046	0.583274	-0.530155
bioplanet_394_Steroid biosynthesis_View_Tumor cE03 (StemTA-like prolif)	-0.134004	-0.00444396	-0.670373	-0.516145	-0.333333	-0.675937	-0.0534604	-0.558648
GAVISH_3CA_MALIGNANT_METAPROGRAM_36_IG_View_Tumor cE03 (StemTA-like prolif)	0.70749	0.976845	-0.637121	-0.987975	0.570206	0.596314	0.16322	-0.801007
bioplanet_1310_S1P/S1P4 pathway_View_Tumor cE03 (StemTA-like prolif)	-0.0724327	-0.196917	-0.521004	1.24464	0.962626	-1.35223	0.734745	0.096367
bioplanet_224_Cardiac protection against reactive oxygen species_View_Tumor cE03 (StemTA-like prolif)	-0.301963	0.303629	0.388805	-0.465747	-0.612642	-0.324807	0.690745	0.300056
bioplanet_488_Estrogen receptor signaling pathway_View_Tumor cE03 (StemTA-like prolif)	0.948469	0.280084	-0.600565	-0.767683	1.25907	0.0326059	0.385877	0.320348
GAVISH_3CA_MALIGNANT_METAPROGRAM_15_EMT_4_View_Tumor cE03 (StemTA-like prolif)	-1.11748	0.455832	-0.43097	1.04806	0.610256	1.35863	0.311327	0.286327
bioplanet_486_Fatty acid biosynthesis_View_Tumor cE03 (StemTA-like prolif)	0.00307962	0.156027	-0.3926	-0.321521	-0.877387	-0.351748	-0.0209974	-0.528226
bioplanet_20_Stress induction of HSP regulation_View_Tumor cE03 (StemTA-like prolif)	1.34981	-0.225465	-0.544163	1.67244	0.131429	-0.280817	0.610818	-0.081245
GAVISH_3CA_METAPROGRAM_CD8_T_CELLS_DYSFUNCTION_View_Tumor cE03 (StemTA-like prolif)	0.578716	-0.360898	0.100943	1.19569	-0.162324	-0.657233	-0.0774337	0.212288
bioplanet_676_SHC1 events in EGFR signaling_View_Tumor cE03 (StemTA-like prolif)	1.81802	-0.434029	-0.629458	0.0103535	0.689249	0.597809	0.608009	-1.52203
bioplanet_1309_Alpha-V beta-3 integrin/OPN pathway_View_Tumor cE03 (StemTA-like prolif)	0.73416	-0.253259	0.00220527	0.079556	1.17295	-0.417673	0.777918	0.546273
bioplanet_1499_Cell-extracellular matrix interactions_View_Tumor cE03 (StemTA-like prolif)	-3.07944	-0.169243	-0.637176	2.33166	0.910132	-1.2103	0.760474	-0.0895385
bioplanet_811_Nitric oxide metabolism_View_Tumor cE03 (StemTA-like prolif)	1.08588	-0.0731575	-0.601544	-0.582099	0.0941261	-0.0345682	-0.201044	-0.211794
bioplanet_249_E2F1 destruction pathway_View_Tumor cE03 (StemTA-like prolif)	1.19138	-0.756156	-0.260392	-0.374555	-0.0844682	0.206478	0.319251	-0.783787
bioplanet_679_Glycoprotein 1b-IX-V activation signaling_View_Tumor cE03 (StemTA-like prolif)	-0.455579	-0.13313	-0.818466	0.0464429	0.63775	-0.209777	-0.473059	0.144375
bioplanet_364_Pentose phosphate pathway_View_Tumor cE03 (StemTA-like prolif)	0.434466	-0.339528	-0.132223	0.104534	-0.578643	-0.402149	-0.276542	0.484093
bioplanet_98_Activation of PKC through G-protein coupled receptors_View_Tumor cE03 (StemTA-like prolif)	0.516054	0.613292	-0.361369	-0.185936	-0.0242847	-0.192212	1.07228	0.209788
bioplanet_884_APC/C- and Cdc20-mediated degradation of Nek2A_View_Tumor cE03 (StemTA-like prolif)	-0.201815	-0.978013	-0.147189	-0.350613	-0.927638	0.437905	0.307703	-0.563769
bioplanet_402_Alpha-linolenic acid metabolism_View_Tumor cE03 (StemTA-like prolif)	-0.308751	0.772438	0.0832872	-0.150628	-0.906308	-1.34187	0.839294	0.332303
bioplanet_1493_CD28-dependent Vav1 pathway_View_Tumor cE03 (StemTA-like prolif)	0.564123	-0.405146	-0.607245	1.37266	0.999135	-0.213152	0.406158	-0.451292
bioplanet_765_Amino acid biosynthesis and interconversion (transamination)_View_Tumor cE03 (StemTA-like prolif)	0.264393	0.0394154	-0.518622	0.889429	-0.650994	-0.240174	0.505475	0.68366
bioplanet_1656_Fanconi anemia pathway regulation_View_Tumor cE03 (StemTA-like prolif)	0.0387743	-0.718937	0.334775	0.059632	-0.351477	-0.201791	0.366813	-1.33963
bioplanet_688_Alpha-6 beta-1 and alpha-6 beta-4 integrin signaling_View_Tumor cE03 (StemTA-like prolif)	-1.30377	-0.348605	-0.608495	1.01541	1.16331	-0.347826	0.0734892	0.165452
bioplanet_460_Proximal tubule bicarbonate reclamation_View_Tumor cE03 (StemTA-like prolif)	-0.230719	-0.327017	0.539263	-0.534488	-0.27388	-0.198693	1.25112	-0.170403
bioplanet_1348_E-cadherin keratinocyte pathway_View_Tumor cE03 (StemTA-like prolif)	-2.52729	0.00597614	-0.753535	0.165427	1.23921	-0.69253	0.227261	0.623065
bioplanet_1108_Hormone-sensitive lipase (HSL)-mediated triacylglycerol hydrolysis_View_Tumor cE03 (StemTA-like prolif)	2.25981	-0.497867	-0.62023	0.768299	0.315948	-0.0423814	-0.183981	-0.705633
bioplanet_886_EGFR downregulation_View_Tumor cE03 (StemTA-like prolif)	0.221997	-0.390735	-0.104133	0.636114	0.515916	-0.541796	-0.129616	-0.405074
bioplanet_52_Chromatin remodeling by hSWI/SNF ATP-dependent complexes_View_Tumor cE03 (StemTA-like prolif)	-0.957402	-0.270221	-1.32867	0.162237	-0.0441838	1.20439	0.774009	-0.678566
bioplanet_444_Cardiac muscle contraction_View_Tumor cE03 (StemTA-like prolif)	1.04081	-0.678698	0.16002	-1.50517	-0.118833	-0.136637	-0.117968	-0.0214014
bioplanet_1343_AP-1 transcription factor network_View_Tumor cE03 (StemTA-like prolif)	0.237517	0.296015	-0.584006	-1.59066	1.51928	0.771749	0.106651	0.564694
bioplanet_73_Splicing regulation through Sam68_View_Tumor cE03 (StemTA-like prolif)	2.93336	-0.264357	-0.56135	0.116804	0.941649	-0.57877	0.774151	-0.788648
bioplanet_248_Double stranded RNA-induced gene expression_View_Tumor cE03 (StemTA-like prolif)	-0.043195	-0.25939	-0.617873	-0.0427591	-0.502356	0.514691	-0.0747593	-0.266377
bioplanet_75_MAL role in Rho-mediated activation of SRF_View_Tumor cE03 (StemTA-like prolif)	1.57744	-0.226553	-0.589851	1.41837	1.15499	-1.10169	0.194989	-0.468109
bioplanet_204_Phagosome_View_Tumor cE03 (StemTA-like prolif)	-0.390879	0.683359	0.521606	0.0993328	-0.00798695	1.16094	0.563531	-0.0170524
GAVISH_3CA_METAPROGRAM_B_CELLS_B_CELLS_1_View_Tumor cE03 (StemTA-like prolif)	-0.0531447	0.239949	-1.32628	-1.39339	1.32357	0.575639	1.38471	-0.806923
bioplanet_756_Insulin biosynthesis and processing_View_Tumor cE03 (StemTA-like prolif)	0.908179	-0.92279	0.695647	-0.264668	0.273732	-0.280975	-0.29162	0.305115
bioplanet_242_Polyadenylation of mRNA_View_Tumor cE03 (StemTA-like prolif)	-0.108377	0.469346	-0.64648	-0.32041	0.469034	0.0166912	0.485104	0.790926
bioplanet_1181_Homologous DNA pairing and strand exchange_View_Tumor cE03 (StemTA-like prolif)	0.365484	-0.567975	-0.607155	-0.238537	0.0209817	1.10896	0.762844	0.207322
bioplanet_4_Cell to cell adhesion signaling_View_Tumor cE03 (StemTA-like prolif)	-0.423575	0.185304	-1.87319	0.616166	0.65621	0.0029851	0.405022	-0.554118
bioplanet_82_Cystic fibrosis transmembrane conductance regulator (CFTR) and beta 2 adrenergic receptor (b2AR) pathway_View_Tumor cE03 (StemTA-like prolif)	-0.24738	0.0700354	-1.71273	0.0288907	0.667253	0.548299	0.216795	-1.45104
bioplanet_1644_Complement cascade regulation_View_Tumor cE03 (StemTA-like prolif)	0.950721	-0.346819	-0.070463	-0.582528	0.385924	-0.232775	1.38873	0.67022
bioplanet_218_PRC2 complex long-term gene silencing through modification of histone tails_View_Tumor cE03 (StemTA-like prolif)	-0.096634	0.00854869	-1.25406	-1.00725	0.512766	0.708459	-0.418972	-0.243273
bioplanet_133_Interferon-alpha signaling pathway_View_Tumor cE03 (StemTA-like prolif)	-0.804429	1.09724	-0.0472065	-0.912867	-0.0541124	-0.32196	0.956413	-1.61397
GAVISH_3CA_MALIGNANT_METAPROGRAM_4_CHROMATIN_View_Tumor cE03 (StemTA-like prolif)	-0.0597378	0.14438	-1.84962	-0.798856	0.502968	-0.190417	2.05609	-0.030147
bioplanet_136_Interleukin-10 anti-inflammatory signaling pathway_View_Tumor cE03 (StemTA-like prolif)	-0.345001	0.671571	-0.315178	-0.259349	-0.794836	-0.333799	2.22199	-1.51135
GAVISH_3CA_METAPROGRAM_CD8_T_CELLS_UNASSIGNED_1_View_Tumor cE03 (StemTA-like prolif)	0.00770531	0.244861	-0.889209	-1.61891	0.55362	0.932926	1.31152	-1.59228
bioplanet_1495_CHL1 interactions_View_Tumor cE03 (StemTA-like prolif)	-0.194766	-0.440246	-0.859506	-0.114417	1.49888	-1.50946	0.579878	0.402572
bioplanet_1637_RSK activation_View_Tumor cE03 (StemTA-like prolif)	-0.165205	0.555609	-1.75344	-1.1699	0.893356	0.328918	1.3783	-0.144392
bioplanet_948_Pyrimidine catabolism_View_Tumor cE03 (StemTA-like prolif)	-1.18542	0.721061	1.25421	-0.122352	-0.185902	-0.816315	1.26208	-0.354083
bioplanet_760_Incretin biosynthesis, secretion, and inactivation_View_Tumor cE03 (StemTA-like prolif)	0.994403	-0.720609	0.0388415	-0.911269	1.04023	-0.349897	-0.189696	-0.144332
bioplanet_915_AKT phosphorylation of nuclear targets_View_Tumor cE03 (StemTA-like prolif)	-0.521981	-0.015582	-1.34054	0.297885	-0.76924	1.24066	1.37313	-0.310793
bioplanet_1088_SLC26 family multifunctional anion exchangers_View_Tumor cE03 (StemTA-like prolif)	0.0662972	0.12608	-1.52796	0.273518	0.356389	0.642227	0.955726	-1.11268
bioplanet_307_Vibrio cholerae infection_View_Tumor cE03 (StemTA-like prolif)	1.08435	-0.43735	-0.29675	0.141319	1.1409	-0.109952	-0.330932	0.567211
bioplanet_1153_Transcription factor regulation of microRNAs related to cardiac hypertrophy_View_Tumor cE03 (StemTA-like prolif)	0.271266	0.528392	-0.966279	-0.317002	-0.518608	-0.438607	2.45437	-0.622337
bioplanet_139_Interleukin-22 soluble receptor signaling pathway_View_Tumor cE03 (StemTA-like prolif)	-1.03855	1.09415	0.0482897	-1.23596	-0.319371	-0.178753	1.52807	-1.39006
bioplanet_1163_Intronless pre-mRNA processing_View_Tumor cE03 (StemTA-like prolif)	-0.240213	0.282338	-0.804883	-0.0848073	0.665904	0.458409	0.27604	0.671491
bioplanet_1606_Nephrin interactions_View_Tumor cE03 (StemTA-like prolif)	-1.0017	-0.0887165	-2.119	0.171711	1.25584	0.232913	1.36879	-0.586561
bioplanet_647_NODAL signaling regulation_View_Tumor cE03 (StemTA-like prolif)	-0.126116	-0.0343397	-1.23981	0.23393	-0.616457	1.28385	1.50011	-0.38738
bioplanet_985_Influenza infection_View_Tumor cE03 (StemTA-like prolif)	-0.363244	-0.886167	-0.515302	-1.93512	0.0601518	-0.151392	-0.272936	0.957987
bioplanet_1646_Insulin secretion regulation by acetylcholine_View_Tumor cE03 (StemTA-like prolif)	0.587845	-0.227247	-1.19155	0.248097	-0.085287	1.49101	1.18416	-0.104859
bioplanet_1021_Activation of DNA fragmentation factor_View_Tumor cE03 (StemTA-like prolif)	-0.0686259	-0.472501	-1.90897	-0.710275	-1.0956	-0.0903422	1.68934	-0.579345
bioplanet_968_Acyl chain remodeling of cardiolipin_View_Tumor cE03 (StemTA-like prolif)	0.351094	-0.364649	-1.09136	0.481413	-0.749122	-0.150556	1.99195	-0.0361981
bioplanet_1177_DNA-PK pathway in nonhomologous end joining_View_Tumor cE03 (StemTA-like prolif)	-0.358587	-0.540248	-1.10135	-0.136566	-0.189646	1.30879	-0.0755095	-0.456129
bioplanet_76_Attenuation of GPCR signaling_View_Tumor cE03 (StemTA-like prolif)	-0.752345	0.0135437	-1.8076	0.888779	0.818655	0.825302	1.32748	-0.431331
bioplanet_265_Protein processing in the endoplasmic reticulum_View_Tumor cE03 (StemTA-like prolif)	1.31125	-0.670117	0.625522	-0.0601107	0.292121	0.0166751	-0.206652	0.335605
bioplanet_1022_Caspase-mediated cleavage of cytoskeletal proteins_View_Tumor cE03 (StemTA-like prolif)	-0.662936	0.889119	-0.729491	0.512217	0.990723	-0.815596	1.09975	-0.434976
GAVISH_3CA_MALIGNANT_METAPROGRAM_2_CELL_CYCLE_G1_S_View_Tumor cE03 (StemTA-like prolif)	-0.466907	0.548704	-0.478273	-0.283182	-1.17513	-0.37824	-0.117702	0.888115
bioplanet_1191_Mechanisms of transcriptional repression by DNA methylation_View_Tumor cE03 (StemTA-like prolif)	0.0257557	-0.0297039	-0.897503	-1.60047	0.937945	0.142707	0.0819699	-0.849269
bioplanet_1111_Beta-catenin phosphorylation cascade_View_Tumor cE03 (StemTA-like prolif)	-0.521496	0.24031	-1.37542	0.320439	0.94139	-0.0616345	0.0592022	-0.222882
bioplanet_1138_Messenger RNA processing_View_Tumor cE03 (StemTA-like prolif)	-1.15811	-0.433313	-0.749471	-1.40662	-0.155965	0.707631	-0.87949	-0.120194
bioplanet_1716_SRF and microRNAs in smooth muscle differentiation and proliferation_View_Tumor cE03 (StemTA-like prolif)	-0.467406	0.743988	-1.29005	0.221219	0.776562	0.0668286	0.0274693	0.0119555
bioplanet_571_Interleukin-9 signaling pathway_View_Tumor cE03 (StemTA-like prolif)	-1.40305	0.655886	-0.614243	-0.526465	-0.239523	0.0335356	1.92811	-1.66291
bioplanet_821_Iron metabolism in placenta_View_Tumor cE03 (StemTA-like prolif)	0.31041	0.112868	-1.1504	-0.439085	-0.0180707	-0.53661	1.13712	-0.111908
bioplanet_785_Fatty acyl-CoA biosynthesis_View_Tumor cE03 (StemTA-like prolif)	-0.299076	-0.634386	-0.788957	-0.710352	-0.102848	-0.106319	0.70589	-0.64885
bioplanet_1398_HIV-1 early elongation complex formation_View_Tumor cE03 (StemTA-like prolif)	-0.0813543	-0.287397	-0.822599	-0.217224	-0.0637356	0.2563	0.73367	-0.273395
bioplanet_589_Nef-induced signal transduction_View_Tumor cE03 (StemTA-like prolif)	0.514327	-0.537808	-1.19421	0.21305	1.12416	0.1873	1.05313	-0.375272
bioplanet_340_Valine, leucine and isoleucine biosynthesis_View_Tumor cE03 (StemTA-like prolif)	0.573541	-0.150553	-0.448236	-1.17105	-0.709552	0.37025	0.109994	0.701159
bioplanet_1649_Insulin-like growth factor (IGF) activity regulation by insulin-like growth factor binding proteins (IGFBPs)_View_Tumor cE03 (StemTA-like prolif)	-0.309621	0.144042	-1.09693	0.297271	-0.213306	-0.559031	0.265594	-0.608928
HALLMARK_UNFOLDED_PROTEIN_RESPONSE_View_Tumor cE03 (StemTA-like prolif)	1.24847	-0.509338	0.253237	-0.0076071	-0.187305	0.137846	-0.531885	0.779469
bioplanet_1607_Neurofascin interactions_View_Tumor cE03 (StemTA-like prolif)	0.824289	0.124461	-0.37615	1.75395	-0.450652	0.251077	0.257429	0.733044
bioplanet_58_Protein kinase A (PKA) at the centrosome_View_Tumor cE03 (StemTA-like prolif)	0.150591	0.197906	-1.64131	-0.531142	0.631523	0.27352	0.654631	-1.83166
bioplanet_962_PP2A-mediated dephosphorylation of key metabolic factors_View_Tumor cE03 (StemTA-like prolif)	-0.907397	0.876591	-1.33709	0.511	0.218527	-0.220144	-0.877794	-0.925977
bioplanet_1007_Apoptotic factor-mediated response_View_Tumor cE03 (StemTA-like prolif)	0.939871	-0.380951	-0.861155	-0.289733	-0.234448	1.33009	0.704661	-0.451902
bioplanet_1567_Activation of chaperones by IRE1 alpha_View_Tumor cE03 (StemTA-like prolif)	1.7629	-0.56387	0.921367	0.137044	0.298284	-0.240256	0.20445	0.0259092
bioplanet_1154_Deadenylation of mRNA_View_Tumor cE03 (StemTA-like prolif)	-0.361849	0.277813	-0.953698	-0.55834	0.326807	0.14816	-0.371782	1.03022
bioplanet_1572_Interactions of HIV Vpr protein with host cellular proteins_View_Tumor cE03 (StemTA-like prolif)	0.333322	-0.0965734	-0.279588	-1.18971	-0.0935705	-0.0758802	-0.404854	1.47317
bioplanet_967_Hydrolysis of lysophosphatidylcholine (LPC)_View_Tumor cE03 (StemTA-like prolif)	-0.0112296	-0.0188672	-0.707619	0.641999	-0.579119	0.108439	1.43677	-0.499219
bioplanet_1222_CREB phosphorylation_View_Tumor cE03 (StemTA-like prolif)	-0.48307	0.535956	-1.36737	-1.24505	0.433547	0.494718	1.60948	-0.0116255
bioplanet_999_Nectin adhesion pathway_View_Tumor cE03 (StemTA-like prolif)	-0.322397	-0.368188	-2.06926	1.21207	1.12241	0.021488	0.943133	-0.889284
bioplanet_930_Reversible hydration of carbon dioxide_View_Tumor cE03 (StemTA-like prolif)	-0.37077	-0.300305	-0.879136	-0.100314	-1.81832	-1.03278	1.20939	-0.205139
bioplanet_887_Interleukin-1 processing_View_Tumor cE03 (StemTA-like prolif)	0.166484	1.33405	-0.525348	0.461814	-0.779778	-0.854614	0.868896	-0.77688
bioplanet_77_Stress fiber formation mediated by Rho-selective guanine exchange factor AKAP13_View_Tumor cE03 (StemTA-like prolif)	0.367445	-0.036557	-1.48077	-0.657862	0.544083	0.286441	0.982561	-1.2578
bioplanet_936_Phenylalanine and tyrosine catabolism_View_Tumor cE03 (StemTA-like prolif)	-0.00244071	0.0386894	-0.413251	0.3827	-1.38089	-0.897058	0.129737	0.980314
bioplanet_816_Protein metabolism_View_Tumor cE03 (StemTA-like prolif)	1.4739	-0.709341	0.156763	-0.821454	0.111596	-0.19924	-0.25155	1.00454
bioplanet_78_Beta-arrestins in GPCR desensitization_View_Tumor cE03 (StemTA-like prolif)	-0.0296777	0.249094	-1.17275	1.18823	0.629975	-0.148232	1.16063	-0.104781
bioplanet_992_Adherens junction actin cytoskeletal organization_View_Tumor cE03 (StemTA-like prolif)	-0.48082	0.205759	-2.16504	0.879404	0.798895	0.0105028	0.670588	-1.82623
bioplanet_1160_Destabilization of mRNA by butyrate response factor 1 (BRF1)_View_Tumor cE03 (StemTA-like prolif)	-0.362829	-0.515674	-0.785538	0.0851295	-1.0494	1.69405	1.2284	-0.491264
bioplanet_436_Anandamide metabolism_View_Tumor cE03 (StemTA-like prolif)	0.182432	0.134124	-1.02206	-0.235668	-0.668994	-0.157381	2.03641	-0.907429
bioplanet_1695_STAT3 pathway_View_Tumor cE03 (StemTA-like prolif)	0.359266	0.338528	-0.736554	-0.294789	0.0332618	-0.349759	0.950268	-0.143268
bioplanet_609_N-cadherin signaling events_View_Tumor cE03 (StemTA-like prolif)	0.00921196	-0.0213938	-1.73528	0.266346	1.02303	-0.161654	0.411112	-1.65166
bioplanet_1057_Passive transport by aquaporins_View_Tumor cE03 (StemTA-like prolif)	0.0342529	0.267971	-0.573508	0.121399	0.893563	-0.308962	0.356832	0.704935
bioplanet_1645_Gene expression regulation by hypoxia-inducible factor_View_Tumor cE03 (StemTA-like prolif)	-0.605106	0.270677	-0.722937	-0.0543028	-0.510182	-0.302147	1.64042	-0.489555
bioplanet_751_N-glycan precursor substrate biosynthesis_View_Tumor cE03 (StemTA-like prolif)	1.97478	-0.0976839	-0.108147	-0.955888	-0.331964	1.04691	-0.0597638	-0.154126
bioplanet_91_Skeletal muscle hypertrophy is regulated via AKT/mTOR pathway_View_Tumor cE03 (StemTA-like prolif)	-0.244638	0.0937249	-0.464142	-0.166681	-0.272564	-0.0619717	-0.417822	0.186637
bioplanet_269_Non-homologous end-joining (NHEJ) pathway_View_Tumor cE03 (StemTA-like prolif)	-0.70757	0.0354585	-1.33124	-0.374786	-0.263089	0.652038	-0.395894	0.24199
GAVISH_3CA_METAPROGRAM_ENDOTHELIAL_ENDO_2_View_Tumor cE03 (StemTA-like prolif)	-0.0252578	-0.291801	-0.927295	-0.685188	0.658228	0.572947	0.2866	1.26559
bioplanet_739_Phosphatidylglycerol biosynthesis_View_Tumor cE03 (StemTA-like prolif)	0.210204	0.0898536	-1.09195	-0.163528	-0.588069	-0.128364	2.08696	-0.885125
bioplanet_599_TGF-beta signaling in gastrointestinal stem cells_View_Tumor cE03 (StemTA-like prolif)	-1.10235	0.330085	-1.01778	-1.08649	0.816293	-0.125177	1.41193	0.724391
bioplanet_1651_Cytoskeletal remodeling regulation and cell spreading by IPP complex components_View_Tumor cE03 (StemTA-like prolif)	-0.349991	0.0627545	-0.708125	0.32011	0.271514	-0.106797	0.435495	0.0853758
HALLMARK_TGF_BETA_SIGNALING_View_Tumor cE03 (StemTA-like prolif)	-0.579619	0.104342	-1.24211	-0.643437	1.00426	0.676541	0.707777	-1.27329
HALLMARK_E2F_TARGETS_View_Tumor cE03 (StemTA-like prolif)	-0.209928	-0.0208094	-0.664681	-0.735244	-0.487886	-0.00249463	-0.375683	1.03831
bioplanet_956_Beta-oxidation of pristanoyl-CoA_View_Tumor cE03 (StemTA-like prolif)	0.336672	0.579967	-0.622827	-0.222133	-0.266656	-0.461321	0.0808116	-1.60508
bioplanet_1379_Rac1 cell motility signaling pathway_View_Tumor cE03 (StemTA-like prolif)	0.0945992	-0.601846	-1.1247	0.498687	0.80131	0.171883	0.903913	-1.07339
bioplanet_1676_Interleukin-1-beta (IL-1b) processing pathway_View_Tumor cE03 (StemTA-like prolif)	0.333305	0.952362	-0.458001	0.393242	-0.78523	-0.191524	0.828724	-1.28279
bioplanet_766_Lagging strand processive biosynthesis_View_Tumor cE03 (StemTA-like prolif)	0.59471	0.177831	-0.38181	-0.77243	0.0394752	-0.00586139	0.102579	1.0981
bioplanet_916_Negative regulation of the PI3K/Akt network_View_Tumor cE03 (StemTA-like prolif)	0.192763	-0.111002	-0.814958	-0.630843	-1.04867	-0.0884978	2.03717	-0.97036
bioplanet_674_Interferon gamma signaling regulation_View_Tumor cE03 (StemTA-like prolif)	-1.07548	0.753576	0.306912	-1.17209	0.00607083	-0.00958589	1.15655	-0.684684
bioplanet_660_Death receptor signaling_View_Tumor cE03 (StemTA-like prolif)	0.14007	0.796466	0.454882	-0.11418	-0.152594	-0.115998	1.76196	-0.950494
bioplanet_996_Post-translational regulation of adherens junction stability and disassembly_View_Tumor cE03 (StemTA-like prolif)	-0.991906	0.0919047	-2.06043	0.375539	0.864844	0.0222935	0.615469	-1.29052
bioplanet_815_Porphyrin metabolism_View_Tumor cE03 (StemTA-like prolif)	0.403687	0.0901591	-0.642084	0.595563	-1.66877	-0.479367	1.84059	-1.08291
bioplanet_443_Prion pathway_View_Tumor cE03 (StemTA-like prolif)	0.555186	-0.0949931	-0.419508	-0.16194	0.488723	-0.19969	0.749325	0.706131
bioplanet_64_CDK regulation of DNA replication_View_Tumor cE03 (StemTA-like prolif)	-0.685322	0.598303	-1.0727	-0.125568	-0.437274	0.229481	0.248042	0.0357492
bioplanet_253_Telomerase protein component gene hTERT transcriptional regulation_View_Tumor cE03 (StemTA-like prolif)	-0.217206	0.671541	-0.659676	-1.06235	-0.193347	0.429456	0.25296	-0.782768
bioplanet_1105_Chemiosmotic coupling formation of ATP_View_Tumor cE05 (Enterocyte 2)	7.06192	0.976556	0.169544	-1.21899	-0.901793	-0.303343	0.428894	-1.44123
bioplanet_801_Respiratory electron transport, ATP biosynthesis by chemiosmotic coupling, and heat production by uncoupling proteins_View_Tumor cE05 (Enterocyte 2)	5.12912	0.410729	-0.101362	-1.03146	-1.24607	-0.518871	0.205435	-4.98841
bioplanet_1529_Endosomal/vacuolar pathway_View_Tumor cE05 (Enterocyte 2)	3.78373	3.27662	2.91725	-0.101741	0.497168	0.549504	-0.0742282	-0.686129
GAVISH_3CA_METAPROGRAM_B_CELLS_RESPIRATION_View_Tumor cE05 (Enterocyte 2)	3.81509	-0.104535	-0.204097	0.608188	-1.85132	1.00876	0.214808	-0.240568
bioplanet_1059_Electron transport chain_View_Tumor cE05 (Enterocyte 2)	3.78136	0.210346	-0.141089	-1.01265	-1.41164	-0.656974	0.282493	-5.09204
GAVISH_3CA_MALIGNANT_METAPROGRAM_21_RESPIRATION_View_Tumor cE05 (Enterocyte 2)	3.39403	-0.0616805	-0.582266	0.397111	-1.60769	0.672267	-0.0567181	-0.371671
bioplanet_333_Salmonella infection_View_Tumor cE05 (Enterocyte 2)	3.46911	-0.857613	-0.213753	-0.137527	-0.16491	0.515708	-1.28034	0.599844
bioplanet_1755_Cytoplasmic ribosomal proteins_View_Tumor cE05 (Enterocyte 2)	3.05899	-0.431615	-3.07191	0.246579	-0.675793	0.978414	-0.447002	-0.0442944
bioplanet_1102_Tricarboxylic acid (TCA) cycle and respiratory electron transport_View_Tumor cE05 (Enterocyte 2)	3.48674	0.299867	-0.0799019	-0.835862	-1.30402	-0.843285	0.254068	-4.91185
bioplanet_1404_Cap-dependent translation initiation_View_Tumor cE05 (Enterocyte 2)	2.69873	-0.505871	-3.25123	0.310771	-0.553481	1.00026	-0.511928	-0.0617846
bioplanet_1157_Activation of mRNA upon binding of the cap-binding complex and eIFs, and subsequent binding to 43S_View_Tumor cE05 (Enterocyte 2)	2.58399	-1.62566	-3.23549	0.521268	-0.82968	1.08232	-0.490681	-0.060869
GAVISH_3CA_MALIGNANT_METAPROGRAM_30_PDAC_CLASSICAL_View_Tumor cE05 (Enterocyte 2)	3.18814	2.1339	-0.213827	-0.147305	-0.113675	0.343942	0.650742	0.552604
bioplanet_1036_Influenza viral RNA transcription and replication_View_Tumor cE05 (Enterocyte 2)	2.46795	-0.421729	-2.86714	0.473622	-0.673512	1.21639	-0.552822	-0.103387
GAVISH_3CA_METAPROGRAM_EPITHELIAL_EPI4_View_Tumor cE05 (Enterocyte 2)	2.91643	2.21915	-0.0882482	0.876837	0.539428	1.21505	0.443775	0.338897
bioplanet_1471_Translation_View_Tumor cE05 (Enterocyte 2)	2.52344	-0.426046	-2.83305	0.408907	-0.889569	1.295	-0.623401	-0.00697558
GAVISH_3CA_METAPROGRAM_EPITHELIAL_PDAC_RELATED_3_View_Tumor cE05 (Enterocyte 2)	2.86712	0.541308	-0.0501227	-2.35539	-0.0450606	-0.60197	0.511229	-0.3293
bioplanet_1764_Arachidonate epoxygenase/epoxide hydrolase pathway_View_Tumor cE05 (Enterocyte 2)	2.81181	0.90083	-0.323605	-0.655318	-0.572886	-0.79091	-0.195466	-0.738574
bioplanet_424_Electron transport reaction in mitochondria_View_Tumor cE05 (Enterocyte 2)	3.09597	1.16738	0.418885	-2.37885	-0.932822	-0.943747	0.00546101	-0.833447
bioplanet_8_PI3K subunit p85 role in regulation of actin organization and cell migration_View_Tumor cE05 (Enterocyte 2)	2.64773	-0.475387	-0.194985	-0.0645715	0.0122424	0.938639	-1.00527	0.344273
bioplanet_316_Parkinson's disease_View_Tumor cE05 (Enterocyte 2)	2.66102	0.0391244	-0.119027	-0.436082	-1.22171	-1.04477	0.132497	-4.4201
bioplanet_376_Oxidative phosphorylation_View_Tumor cE05 (Enterocyte 2)	2.62268	0.159203	-0.186555	-0.31088	-1.58512	-0.428689	0.985438	-4.97545
GAVISH_3CA_METAPROGRAM_MACROPHAGES_RESPIRATION_View_Tumor cE05 (Enterocyte 2)	2.47438	-0.00883481	-0.183912	0.034739	-1.63074	0.216127	0.0588591	-1.75662
GAVISH_3CA_METAPROGRAM_CD8_T_CELLS_UNASSIGNED_2_View_Tumor cE05 (Enterocyte 2)	2.48288	1.17496	0.104731	1.77009	-1.51997	-0.251959	-0.99694	0.0709456
bioplanet_985_Influenza infection_View_Tumor cE05 (Enterocyte 2)	2.14256	-0.396969	-2.63431	0.525037	-0.876063	1.21783	-0.607031	-0.0560685
GAVISH_3CA_MALIGNANT_METAPROGRAM_14_EMT_3_View_Tumor cE05 (Enterocyte 2)	2.46711	0.515969	-0.0108798	0.438243	1.37398	0.487334	0.0667767	-0.085789
GAVISH_3CA_METAPROGRAM_EPITHELIAL_RESPIRATION_View_Tumor cE05 (Enterocyte 2)	2.21983	1.25032	-0.542073	-0.433202	-0.68037	-0.0443538	-0.130362	-1.00363
GAVISH_3CA_METAPROGRAM_CD4_T_CELLS_UNASSIGNED_View_Tumor cE05 (Enterocyte 2)	1.91609	-0.00427843	1.07701	0.642273	-1.57558	0.378534	-0.537825	0.00359007
bioplanet_696_Downregulation of ERBB4 signaling_View_Tumor cE05 (Enterocyte 2)	1.67287	-1.45413	-0.234866	0.100775	-0.0102149	0.496345	-0.364279	0.332825
bioplanet_45_Y branching of actin filaments_View_Tumor cE05 (Enterocyte 2)	1.65997	-1.54901	-0.221414	0.261018	-0.255409	0.670238	-1.07895	-0.00586895
bioplanet_315_Alzheimer's disease_View_Tumor cE05 (Enterocyte 2)	1.88598	-0.029794	-0.153007	-0.937302	-1.09371	-0.993162	0.54691	-3.17112
GAVISH_3CA_MALIGNANT_METAPROGRAM_10_PROTEIN_MATURATION_View_Tumor cE05 (Enterocyte 2)	1.73405	1.07837	-0.226759	0.94253	0.146142	1.81884	0.49594	0.0640979
GAVISH_3CA_METAPROGRAM_B_CELLS_METABOLISM_MYC_View_Tumor cE05 (Enterocyte 2)	1.39615	-0.152091	-0.181474	3.43395	-3.23853	-0.593716	-1.10605	0.810932
bioplanet_318_Huntington's disease_View_Tumor cE05 (Enterocyte 2)	1.66623	-0.06692	-0.178444	-0.230429	-1.05206	-0.563381	0.131577	-3.79664
GAVISH_3CA_METAPROGRAM_EPITHELIAL_PDAC_RELATED_2_View_Tumor cE05 (Enterocyte 2)	1.1462	1.6884	-0.128208	1.21654	0.434955	0.747889	0.68219	0.149455
GAVISH_3CA_METAPROGRAM_EPITHELIAL_EPI_2_View_Tumor cE05 (Enterocyte 2)	1.65307	2.80948	0.20242	-0.00207994	1.17406	-0.101871	1.02127	-0.294637
GAVISH_3CA_MALIGNANT_METAPROGRAM_17_INTERFERON_MHC_II_1_View_Tumor cE05 (Enterocyte 2)	0.532971	3.39685	5.18214	0.921778	-0.51781	-0.222255	-0.0930032	-0.431314
HALLMARK_OXIDATIVE_PHOSPHORYLATION_View_Tumor cE05 (Enterocyte 2)	1.43447	-0.062496	-0.169916	-0.458742	-1.16356	-1.48182	0.859234	-3.33638
bioplanet_1088_SLC26 family multifunctional anion exchangers_View_Tumor cE05 (Enterocyte 2)	1.14395	0.0851638	-2.94041	-2.50428	0.679858	0.687384	0.0906055	-0.347398
bioplanet_444_Cardiac muscle contraction_View_Tumor cE05 (Enterocyte 2)	1.3151	0.135984	-0.193435	-0.989681	-0.417535	-0.128739	0.62689	-0.604758
bioplanet_1032_Assembly of HIV virion_View_Tumor cE05 (Enterocyte 2)	1.00568	-1.5412	-0.108474	0.378356	-0.483728	0.608416	-0.69145	0.130322
GAVISH_3CA_MALIGNANT_METAPROGRAM_3_CELL_CYLCE_HMG_RICH_View_Tumor cE05 (Enterocyte 2)	0.855724	-0.282046	-1.22013	2.08855	-1.55738	0.383919	-0.651414	1.59318
bioplanet_1562_IRAK2-mediated activation of TAK1 complex_View_Tumor cE05 (Enterocyte 2)	0.959587	-0.835887	-0.211104	0.0946065	0.296364	0.574442	-0.154027	0.0652197
bioplanet_874_Degradation of cysteine and homocysteine_View_Tumor cE05 (Enterocyte 2)	1.44614	-0.0680746	1.53302	-3.33201	-1.5429	-1.32411	-0.57971	0.310178
bioplanet_80_Calcium/calmodulin-dependent protein kinase activation_View_Tumor cE05 (Enterocyte 2)	1.11084	-0.145068	-0.180683	-0.119984	-0.614636	-1.00948	-0.142232	1.58024
GAVISH_3CA_METAPROGRAM_MACROPHAGES_STRESS_HSP_View_Tumor cE05 (Enterocyte 2)	0.404708	-3.24334	1.53555	0.485556	0.329431	-0.251236	-0.881928	1.79492
GAVISH_3CA_METAPROGRAM_EPITHELIAL_INTERFERON_MHC_View_Tumor cE05 (Enterocyte 2)	0.971833	3.16966	3.01287	-0.0747286	1.14882	0.068016	-0.0234166	-0.630576
bioplanet_1481_Endothelial NOS activation_View_Tumor cE05 (Enterocyte 2)	0.519516	-2.41945	-0.138316	0.0187656	-0.542112	-0.468842	-0.163819	1.09246
GAVISH_3CA_METAPROGRAM_EPITHELIAL_PDAC_RELATED_1_View_Tumor cE05 (Enterocyte 2)	0.881342	3.29149	0.800065	0.157824	-1.02288	-0.347406	0.629372	0.763605
bioplanet_1276_Proteasome complex_View_Tumor cE05 (Enterocyte 2)	0.561953	0.187877	-0.166207	3.55473	-1.23423	0.431793	-0.530742	-0.27892
bioplanet_1324_Arf6 vesicle-mediated transport_View_Tumor cE05 (Enterocyte 2)	1.11818	-0.0689981	-0.212234	-0.176682	1.04504	0.245343	-0.828617	-0.00296702
bioplanet_669_TGF-beta receptor signaling in EMT (epithelial to mesenchymal transition)_View_Tumor cE05 (Enterocyte 2)	0.912077	-0.820912	-0.253919	-0.0179113	0.585761	1.4444	-0.0625678	-0.000659875
GAVISH_3CA_METAPROGRAM_FIBROBLASTS_METAL_RESPONSE_View_Tumor cE05 (Enterocyte 2)	0.954687	2.2429	0.0848658	-0.226558	0.781907	-0.481735	-0.268428	0.135332
bioplanet_1656_Fanconi anemia pathway regulation_View_Tumor cE05 (Enterocyte 2)	0.802536	-1.49212	-0.192645	0.0173304	-0.313969	0.548399	-0.742356	0.401122
bioplanet_1452_Antigen processing: cross presentation_View_Tumor cE05 (Enterocyte 2)	0.810894	2.22463	1.535	2.01091	-0.562191	-0.0194846	-0.0850009	-0.757625
GAVISH_3CA_MALIGNANT_METAPROGRAM_5_STRESS_View_Tumor cE05 (Enterocyte 2)	0.327414	-1.86323	0.871148	0.145543	0.287334	-0.0735592	-0.891526	0.740056
bioplanet_41_Basic mechanisms of SUMOylation_View_Tumor cE05 (Enterocyte 2)	0.465697	-2.64451	-0.313109	1.08647	-1.01473	0.688546	-0.281806	0.790162
bioplanet_879_Proteasome degradation_View_Tumor cE05 (Enterocyte 2)	0.683893	1.84716	1.60083	2.19699	-0.850452	0.212292	-0.716543	-0.700813
bioplanet_728_Advanced glycosylation endproduct receptor signaling_View_Tumor cE05 (Enterocyte 2)	1.03147	0.0872785	-0.350016	-0.223056	0.561751	2.19395	2.53096	-0.00373903
bioplanet_1615_Oxygen/carbon dioxide exchange in erythrocytes_View_Tumor cE05 (Enterocyte 2)	0.60194	0.823318	-0.227762	-2.83662	-0.226079	-0.0942926	0.254659	0.121611
GAVISH_3CA_METAPROGRAM_EPITHELIAL_V_ATPASE_View_Tumor cE05 (Enterocyte 2)	1.09391	1.03643	-0.213055	-0.838052	2.66116	1.73076	0.819006	-0.0528361
bioplanet_1482_Mitochondrial beta-oxidation of saturated fatty acids_View_Tumor cE05 (Enterocyte 2)	0.926319	0.634236	1.15025	-3.17541	0.210416	-1.27084	0.233991	-0.21655
bioplanet_685_Sema4D in semaphorin signaling_View_Tumor cE05 (Enterocyte 2)	0.821555	-0.0153671	-0.186593	-0.152837	1.39212	-0.255758	-0.15797	-0.398517
GAVISH_3CA_METAPROGRAM_B_CELLS_PLASMA_View_Tumor cE05 (Enterocyte 2)	0.788909	1.63958	-0.140508	-0.101447	-0.963595	2.30712	-0.241838	-0.0475143
bioplanet_1095_Endosomal sorting complex required for transport (ESCRT) pathway_View_Tumor cE05 (Enterocyte 2)	0.553458	-1.5685	-0.163543	-0.0474459	-1.85947	1.86726	-0.934978	0.0413439
GAVISH_3CA_METAPROGRAM_MACROPHAGES_MES_GLYCOLYSIS_View_Tumor cE05 (Enterocyte 2)	0.650094	1.67846	0.0333927	1.01986	0.647675	-1.46066	-0.133297	1.52009
bioplanet_460_Proximal tubule bicarbonate reclamation_View_Tumor cE05 (Enterocyte 2)	0.899045	-0.0565451	-0.177581	-2.9422	-0.114269	-0.316679	0.526895	-0.019859
GAVISH_3CA_METAPROGRAM_EPITHELIAL_STRESS_View_Tumor cE05 (Enterocyte 2)	0.0759914	-1.78059	0.158592	0.117367	0.449975	0.186775	-0.780291	0.526507
bioplanet_1609_Neurotransmitter clearance in the synaptic cleft_View_Tumor cE05 (Enterocyte 2)	0.595113	0.0433867	-0.141534	-2.07902	-0.569329	0.527987	-0.298396	-0.147127
bioplanet_714_Downregulation of ERBB2-ERBB3 signaling_View_Tumor cE05 (Enterocyte 2)	0.58171	-1.3205	-0.233985	-0.187247	-0.153758	0.883606	-0.132136	-0.0392599
bioplanet_691_Sprouty regulation of FGF signaling_View_Tumor cE05 (Enterocyte 2)	0.713116	-0.862929	-0.219782	-0.225772	0.531515	0.131416	-1.39142	0.0321288
GAVISH_3CA_MALIGNANT_METAPROGRAM_19_EPITHELIAL_SENESCENCE_View_Tumor cE05 (Enterocyte 2)	0.695576	1.36947	-0.0171824	-0.08663	0.20492	0.673321	0.945634	0.326874
bioplanet_490_Signaling events mediated by PRL_View_Tumor cE05 (Enterocyte 2)	0.822766	-0.0641955	-0.25644	-0.355296	1.86191	-0.264706	0.596973	-0.104658
GAVISH_3CA_MALIGNANT_METAPROGRAM_18_INTERFERON_MHC_II_2_View_Tumor cE05 (Enterocyte 2)	0.414173	1.98796	2.45841	0.268724	0.161269	-0.693327	-0.283142	0.11636
bioplanet_167_Eukaryotic protein translation_View_Tumor cE05 (Enterocyte 2)	0.445772	-2.27734	-2.82036	0.367193	-0.128884	0.69341	-0.320412	0.310055
bioplanet_2_Mu-calpain pathway_View_Tumor cE05 (Enterocyte 2)	0.787266	0.201493	-0.220809	-0.0950535	0.245483	0.568945	0.526312	0.0976308
bioplanet_1254_MEK activation_View_Tumor cE05 (Enterocyte 2)	0.749982	-0.285458	-0.224019	-0.221195	0.522271	1.71087	-0.437129	0.0737192
bioplanet_391_Fatty acid elongation in mitochondria_View_Tumor cE05 (Enterocyte 2)	0.969974	0.187559	1.15361	-3.4097	-0.2746	-1.32013	0.13339	-0.247403
GAVISH_3CA_METAPROGRAM_EPITHELIAL_METABOLISM_KIDNEY_2_View_Tumor cE05 (Enterocyte 2)	0.749809	0.308275	-0.136858	-0.450177	2.13014	0.011963	1.16271	-0.0309999
GAVISH_3CA_MALIGNANT_METAPROGRAM_8_PROTEASOMAL_DEGRADATION_View_Tumor cE05 (Enterocyte 2)	0.567067	-0.0901727	-0.0983163	1.82045	-0.797315	-0.626862	0.0138297	-0.0172285
HALLMARK_REACTIVE_OXYGEN_SPECIES_PATHWAY_View_Tumor cE05 (Enterocyte 2)	0.606821	-0.128789	0.20182	-0.0430848	-1.38289	-0.147335	-1.70755	-1.39438
bioplanet_920_Sema4D-mediated inhibition of cell attachment and migration_View_Tumor cE05 (Enterocyte 2)	0.452128	-0.359867	-0.198273	0.721016	0.914293	0.108458	-0.17938	-0.0539345
GAVISH_3CA_METAPROGRAM_CD8_T_CELLS_GLYCOLYSIS_MYC_View_Tumor cE05 (Enterocyte 2)	0.45525	-0.105826	-0.13439	2.08626	-1.88255	-0.572382	-0.306235	-0.00762347
bioplanet_1159_Destabilization of mRNA by AUF1 (hnRNP D0)_View_Tumor cE05 (Enterocyte 2)	0.270813	-0.092216	0.467417	2.82374	-1.59892	-1.52642	-1.47393	-0.0463279
bioplanet_831_Selenium metabolism and selenoproteins_View_Tumor cE05 (Enterocyte 2)	0.246325	-0.721866	-0.91937	-0.145723	-0.79265	1.06634	-0.3925	-0.404447
bioplanet_262_Protein export_View_Tumor cE05 (Enterocyte 2)	0.56964	-0.148222	-0.149387	0.0816488	-0.80095	0.0155674	1.17268	0.360275
bioplanet_883_Ubiquitin-mediated degradation of phosphorylated Cdc25A_View_Tumor cE05 (Enterocyte 2)	0.225557	0.0145326	0.31665	2.73674	-1.34649	-0.511986	-0.722321	-0.155677
GAVISH_3CA_METAPROGRAM_MACROPHAGES_INTERFERON_View_Tumor cE05 (Enterocyte 2)	-0.317296	0.391732	3.10594	0.853843	-0.892505	-0.0879176	-0.130968	-0.0306748
bioplanet_1007_Apoptotic factor-mediated response_View_Tumor cE05 (Enterocyte 2)	0.625448	-0.0330204	-0.155509	-0.929376	0.678991	-0.391268	-0.137981	-0.0497451
bioplanet_1579_Lysosome vesicle biogenesis_View_Tumor cE05 (Enterocyte 2)	0.521999	-0.0795869	-0.191073	-0.141338	-0.662563	-0.162421	-0.133229	-0.846227
GAVISH_3CA_METAPROGRAM_FIBROBLASTS_INTERFERON_View_Tumor cE05 (Enterocyte 2)	-0.372359	0.983164	3.34783	0.646311	-0.812957	-0.135559	-0.110098	-0.079529
bioplanet_1701_Phase I of biological oxidations: non-cytochrome P450 enzymes_View_Tumor cE05 (Enterocyte 2)	0.382959	-0.811498	-0.341294	-0.304038	-0.107709	0.412059	-0.102558	0.370369
GAVISH_3CA_METAPROGRAM_EPITHELIAL_METABOLISM_KIDNEY_1_View_Tumor cE05 (Enterocyte 2)	0.211352	-0.109521	-0.263623	-0.258467	0.0864883	-0.601866	0.402474	-0.138564
bioplanet_150_Calcineurin in effects in keratinocyte differentiation_View_Tumor cE05 (Enterocyte 2)	0.444774	-0.220325	-0.568019	-0.263241	0.20804	-0.148432	0.107555	0.330807
bioplanet_1747_Oxidative stress_View_Tumor cE05 (Enterocyte 2)	0.497392	-0.0169486	0.321011	-0.192798	-0.582544	-0.67616	-0.361463	0.00134789
bioplanet_334_West Nile virus infection_View_Tumor cE05 (Enterocyte 2)	0.379162	-0.282383	-1.40947	-0.165252	1.17829	0.449532	0.449254	0.000417362
GAVISH_3CA_METAPROGRAM_MACROPHAGES_UNFOLDED_PROTEIN_RESPONSE_View_Tumor cE05 (Enterocyte 2)	0.23067	0.237029	0.828889	2.02012	-1.15863	-0.513217	-0.442393	1.84664
bioplanet_886_EGFR downregulation_View_Tumor cE05 (Enterocyte 2)	0.544552	-0.286371	-0.189215	-0.140829	0.213999	-0.164143	-1.72096	0.00457241
GAVISH_3CA_METAPROGRAM_FIBROBLASTS_STRESS_View_Tumor cE05 (Enterocyte 2)	-0.0511078	-1.70374	0.653143	0.0553001	0.199831	0.0125207	-1.0152	0.720467
GAVISH_3CA_METAPROGRAM_B_CELLS_HSP_STRESS_View_Tumor cE05 (Enterocyte 2)	-0.0404433	-2.79488	1.15209	0.351843	-0.228893	-0.34967	-0.530549	1.28837
GAVISH_3CA_MALIGNANT_METAPROGRAM_40_PDAC_RELATED_View_Tumor cE05 (Enterocyte 2)	0.194368	0.58401	-0.138994	1.13386	0.524719	0.432722	0.0992781	0.118795
GAVISH_3CA_MALIGNANT_METAPROGRAM_9_UNFOLDED_PROTEIN_RESPONSE_View_Tumor cE05 (Enterocyte 2)	0.338449	0.0267669	-0.171807	2.22431	-1.10722	0.269399	-0.122102	0.502052
bioplanet_1483_Mitochondrial beta-oxidation of unsaturated fatty acids_View_Tumor cE05 (Enterocyte 2)	0.461504	0.136469	2.37474	-1.92229	0.390509	-1.18936	0.0490632	-0.777619
bioplanet_1566_Inflammasomes_View_Tumor cE05 (Enterocyte 2)	0.334502	-0.862135	-0.205267	-0.0194994	-1.86674	-0.279164	0.22709	-0.110136
bioplanet_554_G13 signaling pathway_View_Tumor cE05 (Enterocyte 2)	0.526875	-0.105482	-0.260405	-0.306005	1.71873	-0.645558	2.73178	0.237223
GAVISH_3CA_METAPROGRAM_EPITHELIAL_ANDROGEN_PROSTATE_View_Tumor cE05 (Enterocyte 2)	0.485216	0.797382	-0.143663	-0.186388	0.0566436	0.916023	0.44437	0.471785
bioplanet_1705_Physiological and pathological hypertrophy of the heart_View_Tumor cE05 (Enterocyte 2)	0.383164	-1.05961	-0.111275	-0.10792	1.09778	-0.741649	-0.567828	0.13659
bioplanet_433_Rab GTPases mark targets in the endocytotic machinery_View_Tumor cE05 (Enterocyte 2)	0.484628	-0.106651	-0.222035	-0.144791	-0.827454	0.452536	1.39451	2.69394
bioplanet_309_Pathogenic Escherichia coli infection_View_Tumor cE05 (Enterocyte 2)	0.470576	-0.600967	-0.252889	-0.0968133	1.54476	0.926609	-0.275795	0.250737
bioplanet_87_Corticosteroids and cardioprotection_View_Tumor cE05 (Enterocyte 2)	0.253017	-0.248498	-0.121807	0.597357	0.432662	0.237966	-0.208268	0.637979
bioplanet_796_Tetrahydrobiopterin (BH4) biosynthesis, recycling, salvage and regulation_View_Tumor cE05 (Enterocyte 2)	-0.119465	-1.27496	0.0682144	0.580637	-0.559393	-0.723599	-0.402085	0.518045
bioplanet_930_Reversible hydration of carbon dioxide_View_Tumor cE05 (Enterocyte 2)	0.422212	0.262169	-0.155785	-3.22532	-0.33408	-0.462646	-0.0819915	0.321748
bioplanet_1639_Initiation of the second proteolytic cleavage of Notch receptor by receptor-ligand binding_View_Tumor cE05 (Enterocyte 2)	0.259044	-0.734534	-0.195185	-0.0395041	1.04165	0.517398	-0.714979	0.319969
GAVISH_3CA_METAPROGRAM_B_CELLS_INTERFERON_View_Tumor cE05 (Enterocyte 2)	-0.689482	0.137347	2.77946	0.558939	-0.645467	0.0318513	-0.190632	-0.0169427
bioplanet_1662_Sema3A/PAK-dependent axon repulsion_View_Tumor cE05 (Enterocyte 2)	0.105252	-1.41255	-0.424612	1.73076	0.514456	0.0251333	0.527138	-0.44424
bioplanet_563_Cell death signaling by NRIF in the nucleus_View_Tumor cE05 (Enterocyte 2)	0.210468	-0.865215	-0.181778	0.274636	-0.26756	1.32979	-1.50097	0.0921597
GAVISH_3CA_METAPROGRAM_MACROPHAGES_PROTEASOMAL_DEGRADATION_View_Tumor cE05 (Enterocyte 2)	0.26493	0.0510786	0.0642555	1.70789	-0.63402	-0.289265	0.263015	0.022507
bioplanet_38_Proepithelin conversion to epithelin and wound repair control_View_Tumor cE05 (Enterocyte 2)	0.03275	0.786582	-0.301115	0.648943	-0.038379	0.892332	0.51998	0.211418
bioplanet_1447_Smooth muscle contraction_View_Tumor cE05 (Enterocyte 2)	0.318026	-0.231103	-0.162068	-0.175095	-0.886902	0.374795	-1.92533	0.142164
bioplanet_826_Creatine metabolism_View_Tumor cE05 (Enterocyte 2)	-0.293466	0.153798	-2.99105	0.317991	-0.255372	1.56354	-0.144326	0.533835
GAVISH_3CA_METAPROGRAM_ENDOTHELIAL_COAGULATION_View_Tumor cE05 (Enterocyte 2)	0.287724	-0.0235231	-0.21981	-0.0229283	-1.1752	1.58593	1.08315	0.207403
GAVISH_3CA_METAPROGRAM_ENDOTHELIAL_STRESS_View_Tumor cE05 (Enterocyte 2)	-0.159919	-1.85277	0.765218	0.0207915	0.460277	-0.191342	-1.02597	0.796514
bioplanet_1108_Hormone-sensitive lipase (HSL)-mediated triacylglycerol hydrolysis_View_Tumor cE05 (Enterocyte 2)	0.709669	-1.15033	0.309128	-3.67544	-0.642336	-0.630843	-1.1038	0.0656714
GAVISH_3CA_METAPROGRAM_CD8_T_CELLS_INTERFERON_View_Tumor cE05 (Enterocyte 2)	-0.705925	0.152837	2.50457	0.808927	-0.695958	0.138225	-0.191839	-0.0106989
bioplanet_1221_Axonogenesis regulation by p75 neurotrophin receptor_View_Tumor cE05 (Enterocyte 2)	0.439423	-0.186633	-0.157549	-0.315061	0.144002	0.796734	0.0815856	0.713898
bioplanet_464_Antigen processing and presentation_View_Tumor cE05 (Enterocyte 2)	0.0824031	2.19306	3.13342	0.591832	-1.30264	-2.51949	0.0487714	-0.125839
bioplanet_243_Internal ribosome entry pathway_View_Tumor cE05 (Enterocyte 2)	0.160638	-2.04183	-2.45489	-0.244673	0.466302	-0.701523	0.496563	0.278119
bioplanet_1003_Apoptotic cleavage of cell adhesion proteins_View_Tumor cE05 (Enterocyte 2)	0.311257	-0.0750032	-0.221748	-2.17636	0.907172	-0.0228901	0.54956	-0.203138
GAVISH_3CA_METAPROGRAM_CD8_T_CELLS_HEAT_SHOCK_View_Tumor cE05 (Enterocyte 2)	-0.383611	-3.30595	0.811668	1.40208	-0.294865	-0.400219	-0.812953	2.63676
bioplanet_995_Type I hemidesmosome assembly_View_Tumor cE05 (Enterocyte 2)	0.032151	-0.0114866	-0.143249	0.0179861	0.502879	0.503153	-0.0991116	-0.061752
GAVISH_3CA_METAPROGRAM_CD4_T_CELLS_GLYCOLYSIS_MYC_View_Tumor cE05 (Enterocyte 2)	0.0368267	-0.282727	-0.220488	2.09199	-2.85594	0.125498	0.0366135	-0.271465
bioplanet_873_Degradation of beta-catenin by the destruction complex_View_Tumor cE05 (Enterocyte 2)	0.0448192	-0.039877	0.0272957	2.27211	-1.44857	-1.03135	-1.70037	-0.0267431
bioplanet_1151_mRNA stability regulation by proteins that bind AU-rich elements_View_Tumor cE05 (Enterocyte 2)	-0.00770652	-0.215601	-0.15461	2.78446	-0.801943	-0.182501	-1.94528	-0.0304991
bioplanet_1605_Nef-mediated downregulation of MHC class I complex cell surface expression_View_Tumor cE05 (Enterocyte 2)	0.182156	3.31695	0.102064	-0.0132694	1.91237	2.56685	-0.0787288	-1.30208
bioplanet_7_Mammalian calpain regulation of cell motility_View_Tumor cE05 (Enterocyte 2)	0.606433	0.825915	-0.125813	-1.27509	1.19692	-0.0978831	-0.682742	0.0349065
GAVISH_3CA_MALIGNANT_METAPROGRAM_23_SECRETED_2_View_Tumor cE05 (Enterocyte 2)	0.179206	2.58244	-0.15827	1.24138	-0.0730138	0.80061	0.910369	0.903557
bioplanet_891_Inactivation of Cdc42 and Rac_View_Tumor cE05 (Enterocyte 2)	0.175163	-0.165222	-0.195245	-0.203428	1.63872	-0.621063	0.130327	-0.0583967
bioplanet_528_Signaling by constitutively active EGFR_View_Tumor cE05 (Enterocyte 2)	-0.0643628	-1.87227	-0.190777	0.948209	-0.579244	0.618872	-0.177266	1.92858
bioplanet_816_Protein metabolism_View_Tumor cE05 (Enterocyte 2)	0.146292	-0.137873	-1.5713	0.771229	-0.530571	1.77973	-0.82853	0.0669694
bioplanet_178_Pertussis toxin-insensitive CCR5 signaling in macrophage_View_Tumor cE05 (Enterocyte 2)	0.134318	-1.61694	0.284567	-0.162805	0.292059	-0.424497	-1.13025	0.22001
bioplanet_321_Bystander B cell activation_View_Tumor cE05 (Enterocyte 2)	-0.834388	3.50288	4.69751	-0.317688	-0.219811	-2.53585	0.253383	-0.0567123
bioplanet_211_Eosinophils in the chemokine network of allergy_View_Tumor cE05 (Enterocyte 2)	-0.820507	3.23096	4.76818	-0.310042	-0.426462	-2.52416	0.111886	0.0288418
bioplanet_907_Activation of NF-kappaB in B cells_View_Tumor cE05 (Enterocyte 2)	-0.0623043	0.123713	0.528312	2.40576	-1.43699	-0.810182	-0.850587	-0.115442
bioplanet_924_TRAF6-mediated induction of TAK1 complex_View_Tumor cE05 (Enterocyte 2)	0.124169	-0.300682	-0.189449	0.0187794	0.652279	0.555678	-0.107308	0.0208673
bioplanet_440_Endocytotic role of NDK, phosphins and dynamin_View_Tumor cE05 (Enterocyte 2)	0.252668	-0.0975978	-0.775826	-0.18198	0.182874	-0.345214	0.911906	0.0507305
bioplanet_880_Gap junction degradation_View_Tumor cE05 (Enterocyte 2)	0.314323	-0.179031	-0.217301	-0.285045	1.09625	0.946985	-0.327656	-0.373591
GAVISH_3CA_MALIGNANT_METAPROGRAM_METAPROGRAM_6_HYPOXIA_View_Tumor cE05 (Enterocyte 2)	-0.158824	1.4568	0.0844647	2.5156	0.262496	-1.28226	-0.221494	4.45491
GAVISH_3CA_METAPROGRAM_EPITHELIAL_EPI_1_View_Tumor cE05 (Enterocyte 2)	0.0968187	0.138668	-0.163343	0.24713	1.17086	0.992668	0.888049	-0.273705
bioplanet_584_p75 neurotrophin receptor signaling via NF-kB_View_Tumor cE05 (Enterocyte 2)	0.0661232	-0.533823	-0.154102	0.15523	-0.171236	1.11572	-1.26719	0.00793785
bioplanet_1353_p38 MK2 pathway_View_Tumor cE05 (Enterocyte 2)	0.0871535	-0.261947	-0.1836	1.03482	2.28518	2.02194	-1.45646	0.346207
bioplanet_1348_E-cadherin keratinocyte pathway_View_Tumor cE05 (Enterocyte 2)	0.245593	-0.0280707	-0.796463	-0.178364	1.77022	0.210994	1.28882	-0.198169
GAVISH_3CA_METAPROGRAM_CD8_T_CELLS_MEMORY_NAIVE_1_View_Tumor cE05 (Enterocyte 2)	-0.251719	-2.53791	1.47576	0.02794	0.752492	-0.408475	-0.626414	0.784457
bioplanet_1283_Hypoxia-inducible factor in the cardivascular system_View_Tumor cE05 (Enterocyte 2)	-0.472829	-1.1863	0.589371	2.5202	-0.596592	0.0514524	0.0481084	0.429975
GAVISH_3CA_METAPROGRAM_ENDOTHELIAL_INTERFERON_View_Tumor cE05 (Enterocyte 2)	-0.862128	0.286729	2.9718	0.463554	-0.671446	-0.0768968	-0.0709711	-0.104215
bioplanet_926_Activation of IRF3/IRF7 mediated by TBK1/IKK epsilon_View_Tumor cE05 (Enterocyte 2)	0.0520203	-0.140148	-0.138882	0.314683	0.332427	1.02759	-0.483668	0.0916556
GAVISH_3CA_METAPROGRAM_CD4_T_CELLS_STRESS_HSP_View_Tumor cE05 (Enterocyte 2)	-0.606326	-2.61535	0.635318	1.90955	-0.743629	-0.259822	-0.914594	2.35759
bioplanet_954_Gluconeogenesis_View_Tumor cE05 (Enterocyte 2)	0.195903	0.984048	0.704587	-0.165088	-0.828979	-1.16962	0.64292	0.0036517
GAVISH_3CA_METAPROGRAM_EPITHELIAL_SECRETED_View_Tumor cE05 (Enterocyte 2)	0.0988453	2.51434	-0.144849	0.153488	0.829546	1.11558	1.20667	0.471095
bioplanet_1116_Cyclin A-Cdk2-associated events at S phase entry_View_Tumor cE05 (Enterocyte 2)	-0.147552	0.0185263	-0.0652845	2.56759	-1.31896	-1.03295	-1.18217	-0.187837
bioplanet_1196_Association of licensing factors with the pre-replicative complex_View_Tumor cE05 (Enterocyte 2)	0.041195	-0.936887	-0.185114	-0.0809023	0.689686	0.0872891	-1.1742	0.0769041
bioplanet_1493_CD28-dependent Vav1 pathway_View_Tumor cE05 (Enterocyte 2)	0.0833763	-0.112533	-0.227696	-0.125549	1.09814	-0.784775	0.793792	-0.0628115
GAVISH_3CA_METAPROGRAM_B_CELLS_MHC_II_View_Tumor cE05 (Enterocyte 2)	-0.0295185	1.6703	2.25987	0.046011	-0.0178132	-1.87975	0.317979	-0.0723486
bioplanet_788_Viral messenger RNA biosynthesis_View_Tumor cE05 (Enterocyte 2)	0.00455157	-0.476709	-0.95523	0.167776	0.0403536	1.29234	-0.135247	-0.273272
bioplanet_1552_Glutathione conjugation_View_Tumor cE05 (Enterocyte 2)	0.00289838	-0.047297	0.525228	-0.0792427	-0.874228	-0.835558	0.152271	-0.271074
bioplanet_44_AKAP95 role in mitosis and chromosome dynamics_View_Tumor cE05 (Enterocyte 2)	-0.00557896	-0.945536	-0.183041	-0.166732	1.14971	-0.605559	1.54107	0.0659232
bioplanet_668_TGF-beta receptor activation of SMADs_View_Tumor cE05 (Enterocyte 2)	-0.0808366	-1.69081	-0.487126	0.0414695	0.272009	-0.00355674	1.17184	0.0212941
GAVISH_3CA_METAPROGRAM_CD4_T_CELLS_NAIVE_1_View_Tumor cE05 (Enterocyte 2)	-0.191988	-2.18182	0.368227	-0.144969	0.882701	-0.645994	-1.06452	0.746401
bioplanet_250_Spliceosomal assembly_View_Tumor cE05 (Enterocyte 2)	-0.389029	-0.173533	-1.73699	2.62976	-1.59788	0.904613	-0.700282	1.07831
bioplanet_1465_Toll-like receptor endosomal trafficking and processing_View_Tumor cE05 (Enterocyte 2)	-0.0369956	0.257288	-0.245238	0.683838	-0.319242	0.541546	0.385256	0.287761
bioplanet_1385_Golgi-associated vesicle biogenesis_View_Tumor cE05 (Enterocyte 2)	0.145541	-0.180762	-0.164737	-0.23653	-0.611803	-0.440416	-0.0611852	-0.0255233
GAVISH_3CA_METAPROGRAM_CD4_T_CELLS_INTERFERON_View_Tumor cE05 (Enterocyte 2)	-0.830722	0.037908	2.04878	0.567133	-0.722346	0.235711	-0.291919	-0.00949887
bioplanet_688_Alpha-6 beta-1 and alpha-6 beta-4 integrin signaling_View_Tumor cE05 (Enterocyte 2)	0.101179	-0.230187	-0.504758	-0.149484	2.19719	1.20942	-1.01004	0.00222073
bioplanet_1334_E-cadherin nascent AJ-like junctions pathway_View_Tumor cE05 (Enterocyte 2)	0.13267	-0.122851	-1.37154	-0.179429	1.69564	0.611145	0.955385	-0.00695863
bioplanet_1500_Cellular response to hypoxia_View_Tumor cE05 (Enterocyte 2)	-0.0545665	-0.31787	-0.116962	0.689335	-0.369651	-0.424543	-0.0377912	0.526006
bioplanet_75_MAL role in Rho-mediated activation of SRF_View_Tumor cE05 (Enterocyte 2)	0.139267	0.142822	-0.185223	-0.1717	1.80529	-0.950943	1.19707	-0.0913479
bioplanet_875_Autodegradation of Cdh1 by Cdh1-APC/C_View_Tumor cE05 (Enterocyte 2)	-0.29305	0.514162	0.0189379	2.89887	-1.19322	-0.537195	-0.607708	-0.409793
bioplanet_1170_SLBP-dependent processing of replication-dependent histone pre-mRNAs_View_Tumor cE05 (Enterocyte 2)	-0.150854	-0.0938489	-0.859347	0.533799	-0.974741	0.720435	0.349889	0.138796
bioplanet_734_Nucleotide di- and triphosphate biosynthesis and interconversion_View_Tumor cE05 (Enterocyte 2)	0.0406604	-0.13373	-0.0302847	-0.0643881	-1.33039	-0.716511	-1.78802	0.212335
bioplanet_244_Downregulation of MTA-3 in ER-negative breast tumors_View_Tumor cE05 (Enterocyte 2)	-0.0597901	-0.0652961	-0.121263	0.5538	-0.241841	-0.984517	-0.639677	0.347594
HALLMARK_ADIPOGENESIS_View_Tumor cE05 (Enterocyte 2)	0.155913	-0.0905917	-0.0465139	-0.968377	-1.40903	-1.43844	-0.806569	-0.0576454
HALLMARK_MYC_TARGETS_V1_View_Tumor cE05 (Enterocyte 2)	-0.248298	-1.50744	-1.90378	2.06412	-1.11742	0.471385	-0.326432	0.0956625
GAVISH_3CA_METAPROGRAM_FIBROBLASTS_CAF_6_View_Tumor cE05 (Enterocyte 2)	-0.0616941	-0.552104	-0.163626	-0.00770505	1.86459	0.188722	-0.209145	0.187109
bioplanet_1011_Apoptosis regulation_View_Tumor cE05 (Enterocyte 2)	-0.238775	0.238216	0.0424152	2.37358	-1.21701	-0.87665	-0.437178	-0.263567
bioplanet_1743_Mitochondrial fatty acid beta-oxidation_View_Tumor cE05 (Enterocyte 2)	0.235286	0.348853	1.41089	-3.43258	0.091393	-2.66235	0.563438	-0.29339
bioplanet_1194_Integration of provirus_View_Tumor cE05 (Enterocyte 2)	-0.10874	0.0755679	-2.16261	0.902471	-0.686059	0.232437	0.0986347	0.172662
bioplanet_811_Nitric oxide metabolism_View_Tumor cE05 (Enterocyte 2)	-0.321316	-0.493012	-0.188916	0.0847632	-0.380504	-0.33434	-0.693187	1.59107
bioplanet_306_Bacterial invasion of epithelial cells_View_Tumor cE05 (Enterocyte 2)	0.0534996	-0.270819	-0.222468	-0.142987	0.959418	0.151741	0.563971	0.0494021
bioplanet_1340_ERBB1 downstream pathway_View_Tumor cE05 (Enterocyte 2)	-0.0519447	-1.08604	-0.155311	-0.0876967	1.03597	0.553047	-0.885689	0.201241
bioplanet_69_p27 phosphorylation regulation during cell cycle progression_View_Tumor cE05 (Enterocyte 2)	-0.199879	-0.241737	-0.185411	0.212382	-0.360172	-0.115229	-1.67888	0.1948
bioplanet_861_Abacavir transport and metabolism_View_Tumor cE05 (Enterocyte 2)	-0.37908	-0.0748922	-0.156243	-0.488499	-0.261391	0.428292	-0.142391	0.343099
GAVISH_3CA_METAPROGRAM_EPITHELIAL_EMT_LIKE_2_View_Tumor cE05 (Enterocyte 2)	-0.197509	1.01002	-0.0490898	1.83591	0.914642	0.171386	0.0971552	-0.00284834
bioplanet_565_Rap1 signaling_View_Tumor cE05 (Enterocyte 2)	-0.0136656	-0.379516	-0.258761	-0.250355	1.35684	2.49808	-0.132838	0.0088613
bioplanet_1597_N-glycan trimming in the ER and calnexin/calreticulin cycle_View_Tumor cE05 (Enterocyte 2)	-0.199771	0.357717	-0.149447	0.824443	-0.406639	-1.39486	0.431555	0.424294
bioplanet_1408_Licensing factor removal from origins_View_Tumor cE05 (Enterocyte 2)	-0.361154	0.258987	0.112997	2.71579	-1.37453	-1.09737	-0.345552	-0.24065
bioplanet_829_Pyruvate metabolism and citric acid (TCA) cycle_View_Tumor cE05 (Enterocyte 2)	0.0493317	-0.028322	-0.111179	-0.348565	-0.102372	-2.32157	1.22401	-0.141133
bioplanet_208_CCR3 signaling in eosinophils_View_Tumor cE05 (Enterocyte 2)	-0.01035	-0.078211	-0.408861	-0.258157	0.661065	1.52426	0.372645	-0.577955
bioplanet_686_Interferon alpha/beta signaling_View_Tumor cE05 (Enterocyte 2)	-0.51644	0.593941	2.35059	0.336665	-0.338638	0.918222	-0.199193	-0.338792
bioplanet_327_SARS coronavirus protease_View_Tumor cE05 (Enterocyte 2)	-0.341513	-0.0816475	-0.281519	-1.62426	0.0464529	-1.3405	0.43903	-0.0619378
bioplanet_1009_Apoptosis modulation by HSP70_View_Tumor cE05 (Enterocyte 2)	-0.296933	-0.457135	0.534262	-0.0779163	-1.02511	-0.851034	-1.18105	1.11235
bioplanet_941_Mitochondrial protein import_View_Tumor cE05 (Enterocyte 2)	-0.168029	-0.772756	-0.233037	-0.108582	-2.36341	-0.776682	0.317785	-0.0788502
bioplanet_695_DCC-mediated attractive signaling_View_Tumor cE05 (Enterocyte 2)	-0.0584585	-0.34706	-0.836121	-0.222217	1.22797	-1.04067	-0.162853	0.0518885
bioplanet_630_G beta-gamma signaling through PI3K gamma_View_Tumor cE05 (Enterocyte 2)	-0.0447931	0.393237	-0.129462	-0.0641059	1.17839	-0.178667	1.31795	0.0946183
bioplanet_1228_Downregulation of SMAD2/3-SMAD4 transcriptional activity_View_Tumor cE05 (Enterocyte 2)	-0.148618	-0.483812	-0.172903	0.061207	0.902176	-1.07702	-0.706474	0.255358
bioplanet_416_Multi-drug resistance factors_View_Tumor cE05 (Enterocyte 2)	-0.228883	0.459993	0.223184	-0.122066	-0.429746	-0.092614	-0.813896	-0.0343098
bioplanet_955_Glycolysis_View_Tumor cE05 (Enterocyte 2)	-0.0985319	1.05446	0.210889	0.501177	-0.678403	-1.47889	-0.0510793	0.347774
bioplanet_881_APC/C-mediated degradation of cell cycle proteins_View_Tumor cE05 (Enterocyte 2)	-0.340936	-0.012505	-0.111643	2.22452	-0.985872	-0.463341	-1.42442	-0.0789015
GAVISH_3CA_METAPROGRAM_EPITHELIAL_ALVEOLAR_View_Tumor cE05 (Enterocyte 2)	-0.161331	2.46097	2.13796	-0.160139	-0.704498	-3.68809	1.17616	0.0836798
GAVISH_3CA_METAPROGRAM_FIBROBLASTS_CAF_5_View_Tumor cE05 (Enterocyte 2)	-0.168743	-0.926583	-0.146565	-0.14787	0.736778	-2.04057	-2.43034	0.0656162
bioplanet_180_B cell survival pathway_View_Tumor cE05 (Enterocyte 2)	-0.133526	-0.253634	-0.15025	-0.361129	1.72764	0.291485	-0.96021	-0.153563
bioplanet_1367_Insulin regulation of blood glucose_View_Tumor cE05 (Enterocyte 2)	-0.177088	-0.0822487	-0.22066	-0.111696	0.75475	1.49413	1.50457	0.0271201
bioplanet_1066_COPI-mediated vesicle transport_View_Tumor cE05 (Enterocyte 2)	-0.163508	-0.111841	-0.200734	-0.0297635	-0.0751526	1.42122	0.476083	-0.0128276
bioplanet_903_DARPP-32 events_View_Tumor cE05 (Enterocyte 2)	-0.061148	-0.13216	-0.172272	-0.184504	-0.0219697	-1.00486	-2.53757	1.29696
bioplanet_119_Signaling pathway from G-protein families_View_Tumor cE05 (Enterocyte 2)	-0.127992	-1.26416	-0.134008	-0.294536	1.54952	-0.696435	-1.44139	0.1487
bioplanet_1487_Basigin interactions_View_Tumor cE05 (Enterocyte 2)	-0.16436	-0.152453	-0.256013	0.117204	0.155859	-0.0593662	1.0684	0.225748
GAVISH_3CA_METAPROGRAM_B_CELLS_MEMORY_View_Tumor cE05 (Enterocyte 2)	-0.163886	0.365844	-0.182965	-0.0249231	0.348188	1.74876	0.460288	-0.122986
bioplanet_1113_HIV factor interactions with host_View_Tumor cE05 (Enterocyte 2)	-0.304419	0.0623152	-0.182808	1.8385	-0.683135	-0.167903	-0.115469	-0.179056
bioplanet_303_Allograft rejection_View_Tumor cE05 (Enterocyte 2)	-0.436372	3.80844	3.55321	-0.0884084	0.704781	-0.19749	0.163569	-4.25429
bioplanet_310_Shigellosis_View_Tumor cE05 (Enterocyte 2)	-0.136315	-0.946481	-0.227759	-0.136775	0.946228	-0.703324	1.65342	-0.00752303
bioplanet_1532_Ethanol oxidation_View_Tumor cE05 (Enterocyte 2)	-0.252314	-0.322582	0.381105	-1.70955	-0.873057	-0.738257	-1.08148	-0.195173
GAVISH_3CA_METAPROGRAM_EPITHELIAL_COLON_RELATED_View_Tumor cE05 (Enterocyte 2)	-0.228444	0.00207071	-0.195303	-0.178908	0.332695	0.721331	1.30592	0.995002
bioplanet_1698_Translation factors_View_Tumor cE05 (Enterocyte 2)	-0.392301	-1.51411	-2.07263	0.507035	-0.178804	1.40829	-0.186492	0.0241112
bioplanet_1503_Clathrin derived vesicle budding_View_Tumor cE05 (Enterocyte 2)	-0.129733	-0.102678	-0.315923	-0.131041	0.450014	1.51932	0.436192	-0.278904
bioplanet_1646_Insulin secretion regulation by acetylcholine_View_Tumor cE05 (Enterocyte 2)	-0.0873393	-0.527564	-0.177215	-2.5657	-0.147422	0.261754	-0.394472	0.121625
bioplanet_1564_Activation of chaperones by ATF6 alpha_View_Tumor cE05 (Enterocyte 2)	-0.280049	0.204547	-0.138471	0.972112	-0.118909	0.815396	0.407255	0.319818
bioplanet_1537_Folding of actin by CCT/TriC_View_Tumor cE05 (Enterocyte 2)	-0.525105	-0.264829	-2.06949	2.15148	0.812054	0.610175	1.32235	-0.206837
bioplanet_982_Nef in HIV-1 replication and disease pathogenesis_View_Tumor cE05 (Enterocyte 2)	-0.131023	1.29924	-0.185777	0.173836	1.72569	1.93033	-1.91456	-2.14327
bioplanet_1603_Nef-mediated CD4 downregulation_View_Tumor cE05 (Enterocyte 2)	-0.185736	0.101138	-0.196219	0.0640877	0.111274	0.349363	-0.0654159	-0.236717
bioplanet_363_Tricarboxylic acid (TCA) cycle_View_Tumor cE05 (Enterocyte 2)	-0.0988102	-0.0546273	-0.0626913	-1.34922	-0.464443	-1.20866	1.16529	-0.576717
GAVISH_3CA_MALIGNANT_METAPROGRAM_34_PLATELET_ACTIVATION_View_Tumor cE05 (Enterocyte 2)	-0.146703	-0.080497	-0.225508	-0.193095	0.323926	1.5376	-0.818226	0.107607
bioplanet_720_Negative regulators of RIG-I/MDA5 signaling_View_Tumor cE05 (Enterocyte 2)	-0.350944	-0.34145	-0.0906493	0.375489	-0.574766	0.730699	0.313461	-0.206081
bioplanet_296_Viral myocarditis_View_Tumor cE05 (Enterocyte 2)	-0.21663	1.72984	1.61702	-0.0466096	1.75811	-0.595104	0.468784	-2.61588
bioplanet_1671_HIF-1 degradation in normoxia_View_Tumor cE05 (Enterocyte 2)	-0.401804	-0.022433	0.218771	1.83449	-1.96394	-1.07089	-0.222944	-0.0462402
bioplanet_1379_Rac1 cell motility signaling pathway_View_Tumor cE05 (Enterocyte 2)	-0.200412	-0.153554	-0.222918	-0.157892	0.0267895	2.38646	0.540102	0.0269704
bioplanet_956_Beta-oxidation of pristanoyl-CoA_View_Tumor cE05 (Enterocyte 2)	-0.168264	-0.0751171	-0.223147	-0.751185	-1.59265	-0.0757403	1.42978	-0.0705183
bioplanet_24_Hypoxia and p53 in the cardiovascular system_View_Tumor cE05 (Enterocyte 2)	-0.516422	-0.84326	0.363263	0.887752	-0.508502	-0.659875	-0.280225	1.72881
bioplanet_1072_Iron uptake and transport_View_Tumor cE05 (Enterocyte 2)	-0.271226	0.00623591	-1.54655	0.365984	1.31694	0.880403	2.44724	-0.284082
bioplanet_609_N-cadherin signaling events_View_Tumor cE05 (Enterocyte 2)	-0.1658	-0.0987678	-0.259951	-0.117032	0.446542	-0.0140181	1.01246	0.0286314
bioplanet_1309_Alpha-V beta-3 integrin/OPN pathway_View_Tumor cE05 (Enterocyte 2)	-0.313425	-0.390827	0.339792	-0.0212679	1.28082	0.368974	-0.616746	-0.000996595
bioplanet_752_Ghrelin biosynthesis, secretion, and deacylation_View_Tumor cE05 (Enterocyte 2)	-0.174733	-0.190978	-0.133071	-0.191713	0.458014	-0.175063	0.23212	0.271027
bioplanet_82_Cystic fibrosis transmembrane conductance regulator (CFTR) and beta 2 adrenergic receptor (b2AR) pathway_View_Tumor cE05 (Enterocyte 2)	0.0142691	-0.0708531	-0.163142	-1.9298	2.30373	-0.401812	-0.271888	0.375415
bioplanet_1546_BAD activation and translocation to mitochondria_View_Tumor cE05 (Enterocyte 2)	-0.314082	-0.103512	-0.22413	-0.129104	0.251066	1.69755	0.213093	-0.132138
bioplanet_409_Glutathione metabolism_View_Tumor cE05 (Enterocyte 2)	-0.32172	-0.00800364	-0.175825	0.712092	-0.632123	-1.07605	0.871218	-0.121951
bioplanet_821_Iron metabolism in placenta_View_Tumor cE05 (Enterocyte 2)	-0.318524	0.183362	-2.10931	0.154789	1.59982	0.220194	2.71645	-0.146748
bioplanet_578_CDC42 signaling events_View_Tumor cE05 (Enterocyte 2)	-0.199661	-0.411484	-0.226468	-0.16622	0.288918	1.05971	-1.04676	0.100413
GAVISH_3CA_METAPROGRAM_MACROPHAGES_MAC_2_View_Tumor cE05 (Enterocyte 2)	-0.270342	0.106501	1.34802	-0.0310906	-1.31396	-1.96886	1.00192	-0.204132
bioplanet_240_SUMOylation as a mechanism to modulate CtBP-dependent gene responses_View_Tumor cE05 (Enterocyte 2)	-0.345924	-0.962097	-0.577631	0.0427734	0.549862	0.350322	0.19224	0.058501
HALLMARK_FATTY_ACID_METABOLISM_View_Tumor cE05 (Enterocyte 2)	-0.102351	-0.0954763	0.263617	-1.53428	-1.0073	-1.95645	-0.108032	-0.00284903
HALLMARK_INTERFERON_ALPHA_RESPONSE_View_Tumor cE05 (Enterocyte 2)	-0.692217	0.579934	2.51177	0.297639	-1.42884	-0.18979	-0.0804998	-0.147
bioplanet_1310_S1P/S1P4 pathway_View_Tumor cE05 (Enterocyte 2)	-0.0993004	-0.051406	-0.153167	-0.438227	0.839204	-0.885992	0.350213	0.118741
bioplanet_999_Nectin adhesion pathway_View_Tumor cE05 (Enterocyte 2)	-0.169718	-0.311998	-0.398427	-0.590218	0.97338	0.352295	1.65004	0.0327617
HALLMARK_PROTEIN_SECRETION_View_Tumor cE05 (Enterocyte 2)	-0.28765	-0.0964536	-0.197723	-0.0951274	1.08817	2.72183	3.00618	-0.0607073
bioplanet_589_Nef-induced signal transduction_View_Tumor cE05 (Enterocyte 2)	-0.264113	-0.174074	-0.438541	-0.0979391	1.28623	-0.162868	0.575092	-0.619537
bioplanet_441_Deregulation of CDK5 in Alzheimer's disease_View_Tumor cE05 (Enterocyte 2)	-0.0670557	0.746348	-0.187515	-0.319127	-1.21621	0.100963	-0.464858	-0.108066
bioplanet_95_Nitric oxide signaling pathway_View_Tumor cE05 (Enterocyte 2)	-0.209372	-0.171868	-0.202316	-0.195476	0.185672	-1.69003	-0.105496	0.470379
bioplanet_29_TSP1-induced apoptosis in microvascular endothelial cell_View_Tumor cE05 (Enterocyte 2)	-0.822602	-2.42601	0.909259	-0.100038	0.759852	0.112421	-1.24044	0.133457
bioplanet_177_Angiotensin II-mediated activation of JNK pathway via Pyk2-dependent signaling_View_Tumor cE05 (Enterocyte 2)	-0.261052	-0.812191	-0.166961	-0.140749	1.86128	-0.167319	-1.94805	0.00263632
GAVISH_3CA_METAPROGRAM_ENDOTHELIAL_ENDO_6_View_Tumor cE05 (Enterocyte 2)	-0.296	0.29522	0.825056	-0.146826	-0.196166	-0.650895	0.951709	-0.0968062
bioplanet_1135_Messenger RNA splicing: minor pathway_View_Tumor cE05 (Enterocyte 2)	-0.455331	-0.171704	-1.69901	1.7523	-0.928404	0.61513	-0.443651	0.185637
bioplanet_132_fMLP induced chemokine gene expression in HMC-1 cells_View_Tumor cE05 (Enterocyte 2)	-0.234334	-0.0738855	-0.210565	-0.161853	1.46525	-0.117575	0.754143	0.0270343
bioplanet_1028_Influenza factor interactions with host_View_Tumor cE05 (Enterocyte 2)	-0.391806	-0.367579	-0.386475	-0.491086	0.00851695	-0.0744392	0.514649	-0.227513
bioplanet_923_Semaphorin interactions_View_Tumor cE05 (Enterocyte 2)	-0.238965	-0.169532	-0.202217	-0.110154	0.438107	-0.454721	0.755265	-0.0829979
bioplanet_1141_Diurnally regulated genes with circadian orthologs_View_Tumor cE05 (Enterocyte 2)	-0.269143	-0.872621	-0.175368	-0.083832	0.684012	-0.987741	-3.74743	0.245346
bioplanet_906_Disease_View_Tumor cE05 (Enterocyte 2)	-0.27179	-0.117786	-0.688003	-0.0916325	-0.908174	1.49919	-1.18283	-0.00881302
bioplanet_330_Ras-independent pathway in NK cell-mediated cytotoxicity_View_Tumor cE05 (Enterocyte 2)	-0.207261	1.20815	-0.190024	-0.328955	2.88206	2.95452	0.854062	-1.29344
GAVISH_3CA_METAPROGRAM_MACROPHAGES_LIPID_ASSOCIATED_View_Tumor cE05 (Enterocyte 2)	-0.255805	1.08612	-0.302701	0.690338	1.99699	0.589505	4.01222	-0.0158963
bioplanet_1509_Cooperation of prefoldin and TriC/CCT in actin and tubulin folding_View_Tumor cE05 (Enterocyte 2)	-0.439673	-0.313891	-1.46767	1.63605	0.544392	1.31245	0.187295	0.04956
bioplanet_33_Inhibition of activated T cell apoptosis by neuropeptides VIP and PACAP_View_Tumor cE05 (Enterocyte 2)	-0.223712	-0.0935688	-0.203825	-0.396905	0.103276	-0.904183	1.38976	0.0352926
bioplanet_304_Graft-versus-host disease_View_Tumor cE05 (Enterocyte 2)	-0.568999	3.49102	3.22296	-0.09737	0.669335	-0.15105	0.248718	-3.85822
bioplanet_753_Glucose-dependent insulinotropic polypeptide (GIP) biosynthesis, secretion, and inactivation_View_Tumor cE05 (Enterocyte 2)	-0.306811	-0.174922	-0.101505	-0.109307	-0.384679	-0.105859	-0.141319	1.30286
bioplanet_610_Downstream signaling events Of B cell receptor (BCR)_View_Tumor cE05 (Enterocyte 2)	-0.448572	0.0359781	0.454996	1.3422	-1.89455	-0.545078	-1.03559	-0.0161658
bioplanet_1614_Activation of the AP-1 family of transcription factors_View_Tumor cE05 (Enterocyte 2)	-0.649627	-2.3796	1.05973	-0.376209	1.37152	-0.0493094	-0.682511	-0.00477881
bioplanet_1585_Membrane trafficking_View_Tumor cE05 (Enterocyte 2)	-0.328533	-0.361174	-0.191416	-0.100602	0.031812	1.98998	-0.00841835	-0.075458
bioplanet_698_Retrograde neurotrophin signaling_View_Tumor cE05 (Enterocyte 2)	-0.296041	-0.0211359	-0.214807	0.118505	-0.0461938	0.187014	0.330775	-0.0723892
bioplanet_533_Signaling to p38 via RIT and RIN_View_Tumor cE05 (Enterocyte 2)	-0.224241	-0.131745	-0.208508	-0.666127	1.23081	1.54525	0.224288	-0.0692917
bioplanet_824_Glucose metabolism_View_Tumor cE05 (Enterocyte 2)	-0.231324	0.516257	-0.153347	-0.114439	-0.0644309	-1.51497	0.332958	0.0297703
bioplanet_1171_DNA replication pre-Initiation_View_Tumor cE05 (Enterocyte 2)	-0.503808	0.0935201	0.124389	1.84551	-1.61069	-1.33021	-1.32856	-0.0635434
bioplanet_322_B lymphocyte cell surface molecules_View_Tumor cE05 (Enterocyte 2)	-1.07939	2.73222	3.72626	-0.323116	-0.208571	-3.12609	0.300653	-0.0652013
bioplanet_298_Type 1 diabetes mellitus_View_Tumor cE05 (Enterocyte 2)	-0.631815	2.87912	3.09348	0.0433342	0.124836	-0.0690626	0.184903	-3.68012
GAVISH_3CA_METAPROGRAM_FIBROBLASTS_HYPOXIA_View_Tumor cE05 (Enterocyte 2)	-0.53194	0.911571	0.682718	0.442779	-0.8516	-1.05101	-0.258006	6.0199
bioplanet_1604_Nef-mediated CD8 downregulation_View_Tumor cE05 (Enterocyte 2)	-0.456093	-0.0155197	-0.260837	0.709487	0.242297	-0.61281	0.436155	-0.131365
bioplanet_307_Vibrio cholerae infection_View_Tumor cE05 (Enterocyte 2)	-0.328354	-0.0762764	-0.320682	0.560152	0.897614	1.46655	3.16632	-0.0743471
GAVISH_3CA_MALIGNANT_METAPROGRAM_38_GLUTATHIONE_View_Tumor cE05 (Enterocyte 2)	-0.325795	0.977531	-0.362669	-0.305379	0.00187173	0.0745903	0.685629	-0.158195
GAVISH_3CA_METAPROGRAM_B_CELLS_CELL_CYCLE_View_Tumor cE05 (Enterocyte 2)	-0.416421	-0.0583449	-0.191126	1.48056	-0.661197	-1.55172	0.91657	1.39475
bioplanet_506_Signal transduction by L1_View_Tumor cE05 (Enterocyte 2)	-0.269346	-0.102112	-0.507153	-0.112094	0.883815	0.188915	1.09821	-0.258303
bioplanet_1341_Syndecan 4 pathway_View_Tumor cE05 (Enterocyte 2)	-0.469336	-0.107438	-0.368892	1.33788	0.207147	0.636196	-1.36455	0.0530807
bioplanet_218_PRC2 complex long-term gene silencing through modification of histone tails_View_Tumor cE05 (Enterocyte 2)	-0.425473	-0.193492	-0.309369	-0.0934925	0.556695	0.0759873	1.14168	0.0526153
GAVISH_3CA_METAPROGRAM_CD8_T_CELLS_NAIVE_2_View_Tumor cE05 (Enterocyte 2)	-0.497185	-1.2105	-0.598297	0.0576796	-0.426609	-0.379902	0.975727	0.0370439
bioplanet_104_Ras signaling pathway_View_Tumor cE05 (Enterocyte 2)	-0.33342	-0.0711042	-0.193407	-0.0790173	0.798457	-0.131677	3.36508	-0.114064
bioplanet_676_SHC1 events in EGFR signaling_View_Tumor cE05 (Enterocyte 2)	-0.261838	-0.24943	-0.192206	-1.12378	1.14533	1.87123	-0.249859	-0.00988405
bioplanet_1368_PIK3C1/AKT pathway_View_Tumor cE05 (Enterocyte 2)	-0.371246	-0.271795	-0.273143	-0.0947026	0.585337	1.27304	0.584446	0.680924
bioplanet_5_Collagen binding in corneal epithelia mediated by Erk and PI-3 Kinase_View_Tumor cE05 (Enterocyte 2)	-0.313525	-0.10211	-0.220987	-0.157913	1.80943	0.669404	3.61396	-0.0917744
bioplanet_776_Prostaglandin biosynthesis and regulation_View_Tumor cE05 (Enterocyte 2)	-0.359157	-0.0347062	0.277657	-0.0631423	1.7107	-0.573564	0.233552	0.225514
bioplanet_640_Alpha-4 beta-7 integrin signaling_View_Tumor cE05 (Enterocyte 2)	-0.596923	-0.15366	-0.295876	0.10342	0.378836	0.204117	1.48894	0.0602688
bioplanet_31_MEF2D role in T cell apoptosis_View_Tumor cE05 (Enterocyte 2)	-0.379396	0.772187	1.05601	-0.225614	0.437125	-2.06618	0.259294	0.0738016
bioplanet_176_Repression of pain sensation by the transcriptional regulator DREAM_View_Tumor cE05 (Enterocyte 2)	-0.490858	-1.97331	0.770881	-1.01109	1.48994	-0.342012	-0.795251	0.0602468
bioplanet_884_APC/C- and Cdc20-mediated degradation of Nek2A_View_Tumor cE05 (Enterocyte 2)	-0.427962	-0.828053	-0.254441	-0.0936543	-0.405968	0.118826	-1.0408	0.083078
bioplanet_1629_Post-chaperonin tubulin folding pathway_View_Tumor cE05 (Enterocyte 2)	-0.513246	-0.301366	-0.280235	0.695181	0.189472	0.285023	-0.802085	0.523836
bioplanet_458_Aldosterone-regulated sodium reabsorption_View_Tumor cE05 (Enterocyte 2)	-0.426184	-0.0585151	-0.208282	-0.337897	2.0483	0.738528	0.819196	-0.0604791
bioplanet_9_Rho cell motility signaling pathway_View_Tumor cE05 (Enterocyte 2)	-0.396871	-0.108261	-0.245049	0.0545325	2.41746	0.708458	1.6734	-0.0200314
GAVISH_3CA_MALIGNANT_METAPROGRAM_25_ASTROCYTES_View_Tumor cE05 (Enterocyte 2)	-0.336504	-0.0645693	-0.231686	-0.21655	-0.128026	-0.189364	-1.69911	0.068199
bioplanet_872_Alpha-linolenic (omega3) and linoleic (omega6) acid metabolism_View_Tumor cE05 (Enterocyte 2)	-0.263091	-0.168188	-0.322597	-0.904134	-1.59238	-0.0989618	0.00856148	0.0200379
GAVISH_3CA_MALIGNANT_METAPROGRAM_20_MYC_View_Tumor cE05 (Enterocyte 2)	-0.644868	-0.107572	-1.23212	2.19115	-1.54574	0.590075	0.178531	0.337686
GAVISH_3CA_METAPROGRAM_B_CELLS_STRESS_View_Tumor cE05 (Enterocyte 2)	-0.778725	-1.61787	0.736938	-0.087424	0.874347	-0.0297061	-0.830235	0.163924
GAVISH_3CA_METAPROGRAM_MACROPHAGES_MYC_MITOCHONDRIA_View_Tumor cE05 (Enterocyte 2)	-0.614098	-0.0763114	-0.623251	1.62505	-1.87224	0.604976	0.507028	0.161807
bioplanet_35_Free radical-induced apoptosis_View_Tumor cE05 (Enterocyte 2)	-0.421604	0.181915	-0.219562	-0.106191	-0.567833	0.874315	0.533329	0.837912
bioplanet_392_Fatty acid metabolism_View_Tumor cE05 (Enterocyte 2)	-0.183368	-0.0460047	1.09109	-2.75635	-0.988408	-1.92974	-0.536967	-0.0262475
bioplanet_608_PDGFB signaling pathway_View_Tumor cE05 (Enterocyte 2)	-0.390053	-0.173714	-0.19456	-0.131394	0.777539	1.93897	-1.38851	0.0650806
bioplanet_1376_PI3K/PLC/TRK pathway_View_Tumor cE05 (Enterocyte 2)	-0.398955	-0.19003	-0.242173	-0.210575	2.24073	2.16417	0.997281	-0.0104648
bioplanet_1514_Cyclin D-associated events in G1_View_Tumor cE05 (Enterocyte 2)	-0.368085	-0.157243	-0.237713	-0.147435	0.499275	-0.2495	0.0299859	-0.0266731
HALLMARK_TGF_BETA_SIGNALING_View_Tumor cE05 (Enterocyte 2)	-0.472012	-0.345854	-0.230466	-0.120895	0.750816	0.509111	-3.25127	0.00715676
GAVISH_3CA_MALIGNANT_METAPROGRAM_35_HEMATO_RELATED_1_View_Tumor cE05 (Enterocyte 2)	-0.492724	0.034476	1.00836	-0.11007	0.0753916	-0.998436	0.672545	-0.149194
GAVISH_3CA_MALIGNANT_METAPROGRAM_33_RBCS_View_Tumor cE05 (Enterocyte 2)	-0.306767	0.00688486	-0.0529264	-0.852005	-0.813172	-1.82966	-0.0544744	-0.0139535
bioplanet_932_Urea cycle_View_Tumor cE05 (Enterocyte 2)	-0.573158	2.19093	0.315228	0.531473	-0.268759	-0.5894	0.410558	-0.854642
bioplanet_972_Acyl chain remodelling of phosphatidylinositol_View_Tumor cE05 (Enterocyte 2)	-0.545246	-0.0344814	-0.133141	-0.344164	-0.388836	-0.192992	-0.324257	1.62193
bioplanet_1132_Messenger RNA decay by 5' to 3' exoribonuclease_View_Tumor cE05 (Enterocyte 2)	-0.444244	-0.44069	-0.339003	-0.510705	-0.294311	0.126663	0.287998	-0.210266
bioplanet_58_Protein kinase A (PKA) at the centrosome_View_Tumor cE05 (Enterocyte 2)	-0.39786	-0.0267428	-0.0770355	-0.165129	0.242277	-0.0749816	0.348538	-0.218435
bioplanet_1660_Response to elevated platelet cytosolic calcium_View_Tumor cE05 (Enterocyte 2)	-0.415846	-0.0232224	-0.435691	0.6039	1.33787	0.741627	5.51178	-0.0598303
bioplanet_111_Calcium signaling by HBx of hepatitis B virus_View_Tumor cE05 (Enterocyte 2)	-0.511795	-0.338197	0.260748	-0.291925	1.36829	1.403	-1.30048	0.0291407
bioplanet_83_MAP kinase pathway regulation through dual specificity phosphatases_View_Tumor cE05 (Enterocyte 2)	-0.627673	-0.680355	0.4326	-0.44303	2.25625	-0.203038	0.237539	0.147054
bioplanet_957_Beta-oxidation of very long chain fatty acids_View_Tumor cE05 (Enterocyte 2)	-0.473055	-0.245158	-1.96334	-0.793448	-0.680256	0.628332	0.16689	-0.113863
bioplanet_224_Cardiac protection against reactive oxygen species_View_Tumor cE05 (Enterocyte 2)	-0.513434	0.322038	-0.162986	0.0855839	-1.74778	0.283857	-0.786458	0.496259
bioplanet_859_Alanine and aspartate metabolism_View_Tumor cE05 (Enterocyte 2)	-0.404277	2.3847	-0.0442298	-0.0197796	-0.13926	-0.623561	0.158617	-0.769879
bioplanet_912_SHC-related events_View_Tumor cE05 (Enterocyte 2)	-0.367337	-0.128622	-0.261191	-0.738772	1.50498	1.45721	0.390882	-0.0984458
bioplanet_393_Ketone body biosynthesis and degradation_View_Tumor cE05 (Enterocyte 2)	-0.575753	0.135208	-0.212091	-2.43976	-0.368577	-0.183008	-0.245399	-0.721586
bioplanet_1097_Cytosolic sulfonation of small molecules_View_Tumor cE05 (Enterocyte 2)	-0.202485	-0.10022	-0.0837815	-3.04431	-0.717341	-0.729924	-1.04193	0.214234
bioplanet_1012_Apoptosis intrinsic pathway_View_Tumor cE05 (Enterocyte 2)	-0.46428	-0.110786	-0.18878	-0.0987011	0.722789	-0.149602	-0.747304	-0.0356649
bioplanet_1515_Down syndrome cell adhesion molecule (DSCAM) interactions_View_Tumor cE05 (Enterocyte 2)	-0.473223	-0.304577	-0.303085	-0.151597	-0.29179	-0.00557512	-0.209316	-0.372712
bioplanet_523_Signaling by Robo receptor_View_Tumor cE05 (Enterocyte 2)	-0.398593	-0.217071	-0.229049	-0.214975	0.532897	-2.2588	1.09193	-0.0423188
bioplanet_1015_Mitochondrial pathway of apoptosis: multidomain Bcl-2 family_View_Tumor cE05 (Enterocyte 2)	-0.455584	-0.140577	-0.141149	0.208358	-0.670455	-0.379464	-2.27855	0.901363
bioplanet_374_Propanoate metabolism_View_Tumor cE05 (Enterocyte 2)	-0.313429	-0.0322134	0.0750745	-1.72592	-0.69366	-1.4469	0.268981	-0.171718
HALLMARK_PEROXISOME_View_Tumor cE05 (Enterocyte 2)	-0.372271	-0.207017	-0.180389	-0.471199	-1.18187	-0.658514	-0.304823	-0.0512254
bioplanet_849_Sulfur amino acid metabolism_View_Tumor cE05 (Enterocyte 2)	-0.421477	-0.107872	0.0187182	-0.155324	-0.815068	-0.944763	-2.02431	0.577604
bioplanet_377_Nitrogen metabolism_View_Tumor cE05 (Enterocyte 2)	-0.536534	-0.103657	-0.204281	-0.724985	-0.124771	-0.177053	-0.433125	0.142987
bioplanet_722_Calcineurin-dependent NFAT signaling role in lymphocytes_View_Tumor cE05 (Enterocyte 2)	-0.444261	-0.124917	-0.302271	-0.127236	0.528033	1.49024	-0.144706	0.176507
bioplanet_1017_Mitochondrial pathway of apoptosis: caspases_View_Tumor cE05 (Enterocyte 2)	-0.514548	-0.150571	0.621591	-0.0107398	-0.8766	-0.117994	-0.515259	0.266801
bioplanet_174_PGC-1a regulation_View_Tumor cE05 (Enterocyte 2)	-0.440946	-0.149152	-0.206361	-0.198455	0.398375	-0.444919	0.125394	0.246929
bioplanet_1245_FRS2-mediated activation_View_Tumor cE05 (Enterocyte 2)	-0.398966	-0.2242	-0.266833	-0.541814	0.969552	1.3171	1.11418	0.0375148
bioplanet_362_Glycolysis and gluconeogenesis_View_Tumor cE05 (Enterocyte 2)	-0.388113	0.895136	0.210203	-0.112566	-1.51576	-2.15193	0.0929029	0.0131861
bioplanet_1702_Fatty acid beta oxidation_View_Tumor cE05 (Enterocyte 2)	-0.273103	0.561932	0.840734	-2.29627	0.48283	-1.32664	0.343657	-0.0808156
bioplanet_286_Thyroid cancer_View_Tumor cE05 (Enterocyte 2)	-0.401786	-0.136423	-0.232808	-0.700449	0.176234	-0.162836	0.732481	0.0171051
GAVISH_3CA_METAPROGRAM_EPITHELIAL_EMT_LIKE_1_View_Tumor cE05 (Enterocyte 2)	-0.656622	-0.0664632	-0.16929	1.53133	0.64098	-1.06001	-0.425658	0.042812
GAVISH_3CA_MALIGNANT_METAPROGRAM_39_METAL_RESPONSE_View_Tumor cE05 (Enterocyte 2)	-0.609319	-0.120859	-0.247508	0.0714965	0.300896	-0.136744	-2.05859	0.367786
bioplanet_265_Protein processing in the endoplasmic reticulum_View_Tumor cE05 (Enterocyte 2)	-0.580502	-0.746071	-0.187168	1.13183	-1.24606	0.0475231	0.632191	0.288339
bioplanet_832_Glycogen metabolism_View_Tumor cE05 (Enterocyte 2)	-0.481427	-0.10672	-0.65786	-0.119491	0.342366	0.365452	0.652512	0.537641
bioplanet_1757_Hypertrophy pathway_View_Tumor cE05 (Enterocyte 2)	-0.640574	-1.20293	-0.0919676	-0.188045	1.71367	0.0241743	-0.67325	0.762672
bioplanet_1272_Trefoil factor initiation of mucosal healing_View_Tumor cE05 (Enterocyte 2)	-0.474397	-0.0477788	-0.213039	-0.199617	1.34337	1.29514	2.36454	0.140791
bioplanet_655_Netrin-mediated signaling events_View_Tumor cE05 (Enterocyte 2)	-0.442075	-0.0982102	-0.269925	-0.141408	1.59489	-0.270577	1.87991	-0.027212
bioplanet_848_Benzo(a)pyrene metabolism_View_Tumor cE05 (Enterocyte 2)	-0.568623	-0.03092	-0.0270439	-0.0788017	-2.14717	-0.998297	-0.941483	0.0515327
bioplanet_486_Fatty acid biosynthesis_View_Tumor cE05 (Enterocyte 2)	-0.426364	-0.0613257	-0.186576	-0.656915	-1.91978	-0.0464667	-0.152536	0.0140334
bioplanet_940_Methionine salvage pathway_View_Tumor cE05 (Enterocyte 2)	-0.739017	-0.0353717	0.0822507	0.253912	-1.05491	-0.445829	-1.50016	1.78582
bioplanet_1201_Activation of BH3-only proteins_View_Tumor cE05 (Enterocyte 2)	-0.499621	-0.0280375	-0.211946	-0.203203	0.343073	-0.134669	-0.804899	-0.0525259
bioplanet_1198_Phase II of biological oxidations: conjugation_View_Tumor cE05 (Enterocyte 2)	-0.399635	-0.0866224	0.419633	-1.01768	-0.511294	-1.96539	-1.26585	-0.00354784
bioplanet_256_SREBP control of lipid biosynthesis_View_Tumor cE05 (Enterocyte 2)	-0.826149	0.105505	-0.149123	-0.515338	-0.515032	0.174989	0.268215	0.0282393
bioplanet_1371_HIF-1 transcriptional activity in hypoxia_View_Tumor cE05 (Enterocyte 2)	-0.544728	0.405347	0.024263	-0.0361981	-0.735556	0.217002	0.37373	4.78681
bioplanet_74_Tumor suppressor Arf inhibits ribosomal biogenesis_View_Tumor cE05 (Enterocyte 2)	-0.633383	-0.327722	-0.135044	0.0370181	-0.539702	0.0790626	-0.746052	0.290744
bioplanet_666_p75 neurotrophin receptor-mediated signaling_View_Tumor cE05 (Enterocyte 2)	-0.505108	-0.0688472	-0.187268	-0.14106	-0.470337	0.660593	-0.891812	0.0686165
bioplanet_271_Integrin signaling pathway_View_Tumor cE05 (Enterocyte 2)	-0.499762	-0.110386	-0.186969	-0.0750799	0.481254	0.330631	-0.78675	0.0683305
bioplanet_57_ADP-ribosylation factor_View_Tumor cE05 (Enterocyte 2)	-0.564185	-0.318846	-0.199056	0.0293983	0.900639	2.37449	1.06841	0.0546432
bioplanet_77_Stress fiber formation mediated by Rho-selective guanine exchange factor AKAP13_View_Tumor cE05 (Enterocyte 2)	-0.517352	-0.00129028	0.268603	-0.156414	0.94451	-0.629504	0.0218703	0.42673
GAVISH_3CA_METAPROGRAM_FIBROBLASTS_MHC_II_View_Tumor cE05 (Enterocyte 2)	-0.661394	0.679375	1.93849	-0.498766	0.129563	-1.98826	0.630558	-1.08887
bioplanet_983_HIV infection_View_Tumor cE05 (Enterocyte 2)	-0.612901	-0.0823594	-0.192245	1.09371	-1.12275	-0.107009	0.72331	-0.0546889
GAVISH_3CA_METAPROGRAM_EPITHELIAL_EPISEN_View_Tumor cE05 (Enterocyte 2)	-0.514765	-0.106774	-0.190571	-0.132393	-0.765652	1.02382	-1.95762	0.449707
bioplanet_971_Acyl chain remodelling of phosphatidylglycerol_View_Tumor cE05 (Enterocyte 2)	-0.604058	-0.0415359	0.046272	-0.966806	-0.0845235	-0.352619	-0.309238	2.54197
GAVISH_3CA_METAPROGRAM_ENDOTHELIAL_ENDO_7_View_Tumor cE05 (Enterocyte 2)	-0.655616	0.21556	0.025406	0.236411	-0.313399	-0.77201	-1.08443	0.479041
bioplanet_996_Post-translational regulation of adherens junction stability and disassembly_View_Tumor cE05 (Enterocyte 2)	-0.509182	-0.0996492	-0.460988	-0.242591	1.88204	0.234954	1.08624	-0.0105858
HALLMARK_PI3K_AKT_MTOR_SIGNALING_View_Tumor cE05 (Enterocyte 2)	-0.505275	-0.0894432	-0.251949	-0.135823	0.290775	1.21428	0.203768	-0.0148993
bioplanet_1051_Transport of nucleotide sugars_View_Tumor cE05 (Enterocyte 2)	-0.519626	-0.275151	-0.150449	-1.05221	0.630596	-1.40227	0.651458	0.348985
bioplanet_847_Urea cycle and metabolism of amino groups_View_Tumor cE05 (Enterocyte 2)	-0.680369	0.0516223	-1.4323	0.172562	-0.456019	1.03853	0.441762	-0.1512
bioplanet_372_Pyruvate metabolism_View_Tumor cE05 (Enterocyte 2)	-0.525663	0.105376	-0.0449616	-0.145462	-1.21573	-0.507736	0.822466	-0.0284021
bioplanet_50_Lck and Fyn tyrosine kinases in initiation of T cell receptor activation_View_Tumor cE05 (Enterocyte 2)	-1.22377	2.76177	3.42668	-0.26709	-0.233467	-3.30209	0.384693	-0.0535367
bioplanet_20_Stress induction of HSP regulation_View_Tumor cE05 (Enterocyte 2)	-0.560591	-0.161619	-0.171414	-0.0786309	1.41151	-1.12259	-1.59397	0.162725
HALLMARK_ANDROGEN_RESPONSE_View_Tumor cE05 (Enterocyte 2)	-0.476436	-0.100206	-0.465722	-0.176319	0.321767	0.855273	0.00986997	-0.0120854
bioplanet_558_LKB1 signaling events_View_Tumor cE05 (Enterocyte 2)	-0.561762	-0.12585	-0.224917	-0.126396	0.65731	2.3205	1.89268	0.523674
bioplanet_1185_S phase_View_Tumor cE05 (Enterocyte 2)	-0.708394	0.0361291	-0.142748	1.81854	-1.51795	-1.61286	-1.32811	-0.0285523
HALLMARK_CHOLESTEROL_HOMEOSTASIS_View_Tumor cE05 (Enterocyte 2)	-0.642474	-0.0428141	-0.237833	-0.148967	0.0590247	1.13058	0.117584	0.327458
GAVISH_3CA_METAPROGRAM_FIBROBLASTS_MHC_II_CYTOKINE_View_Tumor cE05 (Enterocyte 2)	-0.648144	1.06757	1.78035	-0.0743246	-0.641674	-2.58515	0.16922	0.127784
bioplanet_181_Cadmium-induced DNA biosynthesis and proliferation in macrophages_View_Tumor cE05 (Enterocyte 2)	-0.72104	-0.347202	0.0573199	-0.160623	0.636032	0.246104	-1.13756	-0.142862
HALLMARK_MTORC1_SIGNALING_View_Tumor cE05 (Enterocyte 2)	-0.588928	-0.0460975	-0.187405	-0.0498813	-0.659256	1.04104	1.51663	3.24075
GAVISH_3CA_MALIGNANT_METAPROGRAM_15_EMT_4_View_Tumor cE05 (Enterocyte 2)	-0.661202	-0.066816	-0.178072	1.12357	0.779041	1.31748	0.0763877	0.184501
GAVISH_3CA_METAPROGRAM_ENDOTHELIAL_ENDO_3_View_Tumor cE05 (Enterocyte 2)	-0.616637	0.208298	-0.134148	-0.185972	0.761448	-0.837992	-0.679409	-0.106806
bioplanet_204_Phagosome_View_Tumor cE05 (Enterocyte 2)	-0.547944	1.09746	0.241725	0.789291	0.876006	0.123351	2.47852	-2.11724
bioplanet_857_Vitamin C (ascorbate) metabolism_View_Tumor cE05 (Enterocyte 2)	-0.734678	-0.220329	0.0285708	-0.42933	-0.25316	-0.923504	-0.360269	-0.202521
bioplanet_852_Peroxisomal lipid metabolism_View_Tumor cE05 (Enterocyte 2)	-0.515203	-0.411154	-0.224363	-1.42115	-0.524108	-0.162348	1.23667	-0.0468303
bioplanet_76_Attenuation of GPCR signaling_View_Tumor cE05 (Enterocyte 2)	-0.600454	-0.198036	-0.203885	-0.536025	0.0703058	0.645247	-1.05032	-0.0710029
bioplanet_1053_Ion transport by P-type ATPases_View_Tumor cE05 (Enterocyte 2)	-0.557648	-0.102006	-0.266043	-0.494659	1.53973	0.839914	1.25208	-0.0201264
bioplanet_1554_Activation of calcium-permeable kainate receptor_View_Tumor cE05 (Enterocyte 2)	-0.58224	-0.224129	-0.238841	-0.279347	0.688128	-0.357411	0.104595	-0.466437
bioplanet_198_Adherens junction cell adhesion_View_Tumor cE05 (Enterocyte 2)	-0.531963	-0.132208	-0.614396	-0.195373	0.776643	-0.629995	1.44241	0.205882
bioplanet_448_Gastric acid secretion_View_Tumor cE05 (Enterocyte 2)	-0.502289	-0.116052	-0.191498	-0.236987	0.890117	0.0302255	1.27332	0.0126865
bioplanet_1577_Activation of kainate receptors upon glutamate binding_View_Tumor cE05 (Enterocyte 2)	-0.549991	-0.125018	-0.189002	-0.178093	0.355142	0.0321428	-0.515561	-0.0338459
bioplanet_301_Autoimmune thyroid disease_View_Tumor cE05 (Enterocyte 2)	-0.786036	2.81539	2.57401	-0.100584	0.724041	0.030704	0.0117293	-3.48512
HALLMARK_INTERFERON_GAMMA_RESPONSE_View_Tumor cE05 (Enterocyte 2)	-0.770909	0.265461	1.50533	0.0859721	-1.06444	-0.757259	-0.37351	-0.0468531
bioplanet_449_Pancreatic secretion_View_Tumor cE05 (Enterocyte 2)	-0.510208	-0.0938573	-0.194412	-0.598896	0.0873326	0.497025	1.18025	0.00638868
bioplanet_973_Acyl chain remodelling of phosphatidylserine_View_Tumor cE05 (Enterocyte 2)	-0.618822	-0.0112603	0.14524	-1.24623	-0.509956	-0.367762	-0.571188	1.24273
GAVISH_3CA_METAPROGRAM_ENDOTHELIAL_HEV_1_View_Tumor cE05 (Enterocyte 2)	-0.8162	0.874464	2.12454	-0.835302	-0.146753	-2.0255	0.559025	-0.304257
bioplanet_1349_ALK1 pathway_View_Tumor cE05 (Enterocyte 2)	-0.625457	-0.151704	-0.845315	-0.128857	-0.424827	2.31726	-2.44572	-0.0256617
bioplanet_1731_Irinotecan pathway_View_Tumor cE05 (Enterocyte 2)	-0.810713	-0.162804	-0.0589687	-0.334743	0.74882	0.135051	-0.263867	0.167102
bioplanet_684_SHC1 events in ERBB2 signaling_View_Tumor cE05 (Enterocyte 2)	-0.552013	-0.769989	-0.235094	-0.956017	0.846925	1.64126	-0.386603	-0.0904401
bioplanet_542_ADP signalling through P2Y purinoceptor 12_View_Tumor cE05 (Enterocyte 2)	-0.577226	-0.0920792	-0.18109	-0.14959	-0.68208	0.986937	-2.79886	0.0264087
GAVISH_3CA_MALIGNANT_METAPROGRAM_22_SECRETED_1_View_Tumor cE05 (Enterocyte 2)	-1.13883	-0.137633	-0.161986	0.102255	0.981444	-0.030586	-0.118	1.35798
bioplanet_1666_cAMP receptor, G-protein-independent pathways inferred from amoeba model_View_Tumor cE05 (Enterocyte 2)	-0.838746	-0.144271	-0.0878967	-0.0489295	1.2509	-0.192458	0.322017	-0.0418782
bioplanet_566_S6K1 signaling_View_Tumor cE05 (Enterocyte 2)	-0.801757	-0.118932	-1.04652	-0.210481	0.325247	0.0160807	1.17328	-0.270859
bioplanet_721_Serotonin receptor 4/6/7 and NR3C signaling_View_Tumor cE05 (Enterocyte 2)	-0.591902	-0.362758	-0.194648	-0.7258	1.6775	0.165302	0.0130068	-0.211901
bioplanet_760_Incretin biosynthesis, secretion, and inactivation_View_Tumor cE05 (Enterocyte 2)	-0.525008	-0.126624	-0.207276	-0.380022	-0.24815	-0.334019	1.95428	1.18592
bioplanet_70_Influence of Ras and Rho proteins on G1 to S transition_View_Tumor cE05 (Enterocyte 2)	-0.546835	0.0475306	-0.229478	-0.165321	1.7803	-0.908995	1.86998	-0.309936
bioplanet_482_Fanconi anemia pathway_View_Tumor cE05 (Enterocyte 2)	-0.658805	-0.386094	-0.201975	-0.107872	-0.641167	-0.469922	-0.098679	0.338594
bioplanet_317_Amyotrophic lateral sclerosis (ALS)_View_Tumor cE05 (Enterocyte 2)	-0.537953	-0.123083	-0.222162	-0.213293	0.680521	-1.48018	0.472582	-0.176109
bioplanet_616_FoxO family signaling_View_Tumor cE05 (Enterocyte 2)	-0.587259	-0.120931	-0.26678	-0.197566	1.54903	1.09941	1.38231	0.323326
bioplanet_846_Aflatoxin B1 metabolism_View_Tumor cE05 (Enterocyte 2)	-0.674905	-0.205843	-0.164207	-0.178206	-1.00624	-1.2699	-1.03241	-0.123554
bioplanet_1362_T cell receptor calcium pathway_View_Tumor cE05 (Enterocyte 2)	-0.632461	-0.202728	-0.0997204	-0.109781	1.28897	0.0178474	-3.25326	0.54171
GAVISH_3CA_METAPROGRAM_FIBROBLASTS_CAF_4_View_Tumor cE05 (Enterocyte 2)	-2.74638	-0.365789	-0.121721	-0.0658069	0.238519	0.313804	0.0803746	-0.205829
bioplanet_430_Shuttle for transfer of acetyl groups from mitochondria to the cytosol_View_Tumor cE05 (Enterocyte 2)	-0.127081	2.28981	-0.284281	-0.0264251	-0.173803	0.0619774	0.0700637	-1.29052
GAVISH_3CA_METAPROGRAM_B_CELLS_B_CELLS_1_View_Tumor cE05 (Enterocyte 2)	-2.33585	-0.535197	-0.256949	0.035708	0.16208	0.273037	-0.0211694	-0.169139
bioplanet_339_Valine, leucine and isoleucine degradation_View_Tumor cE05 (Enterocyte 2)	-0.282114	-0.129762	-0.20649	-0.958525	-1.5701	-0.682354	-0.902749	0.331547
bioplanet_375_Butanoate metabolism_View_Tumor cE05 (Enterocyte 2)	-0.299973	-0.104876	-0.306451	-1.0074	-1.1848	-0.533538	-0.510534	-0.0151509
bioplanet_1647_Insulin secretion regulation by fatty acids bound to GPR40 (FFAR1)_View_Tumor cE05 (Enterocyte 2)	-0.230511	-0.145612	-0.248645	-0.428748	-0.756235	-0.466108	-0.558454	0.232829
GAVISH_3CA_METAPROGRAM_CD8_T_CELLS_CHROMATIN_View_Tumor cE05 (Enterocyte 2)	-2.1631	-0.0767585	-0.0159338	0.0225413	0.210236	0.231673	0.247624	-0.305565
bioplanet_154_Progesterone-initiated oocyte maturation_View_Tumor cE05 (Enterocyte 2)	-0.20336	-0.120371	-0.197651	-0.303886	0.392056	0.919513	-0.117141	0.246243
bioplanet_1767_Sulfation biotransformation reaction_View_Tumor cE05 (Enterocyte 2)	-0.298483	-0.0727564	-0.110694	-1.81403	-2.23766	-0.185572	-0.449655	2.66115
GAVISH_3CA_MALIGNANT_METAPROGRAM_41_UNASSIGNED_View_Tumor cE05 (Enterocyte 2)	-1.80283	-0.310948	-0.106854	0.271836	0.103863	0.164634	0.0795546	-0.315852
bioplanet_798_Termination of O-glycan biosynthesis_View_Tumor cE05 (Enterocyte 2)	-0.589246	2.70824	0.333329	0.147875	-0.355403	0.0504888	0.855043	-0.107445
bioplanet_968_Acyl chain remodeling of cardiolipin_View_Tumor cE05 (Enterocyte 2)	-0.350755	-0.11184	-0.338163	-0.343493	-1.4468	-0.182504	-1.02725	0.285014
bioplanet_324_CTL mediated immune response against target cells_View_Tumor cE05 (Enterocyte 2)	-0.677517	3.19777	0.95524	-0.0911454	1.357	0.495633	1.03801	-1.66733
bioplanet_410_Terpenoid backbone biosynthesis_View_Tumor cE05 (Enterocyte 2)	-0.561795	-0.189828	-0.513053	-0.270018	-0.744943	-0.223719	-0.23883	-0.144161
bioplanet_1768_Glucuronidation_View_Tumor cE05 (Enterocyte 2)	-0.30151	1.05915	-0.211929	-0.155817	-0.156479	-1.77209	0.122698	2.48935
bioplanet_1231_ERK inactivation_View_Tumor cE05 (Enterocyte 2)	-0.407034	-0.184517	-0.202545	-0.103207	-1.13088	-0.146827	-1.06934	0.295908
bioplanet_1022_Caspase-mediated cleavage of cytoskeletal proteins_View_Tumor cE05 (Enterocyte 2)	-0.563952	0.121425	0.357177	-0.110383	0.53622	-0.138857	0.825122	-1.83909
bioplanet_1510_Cross-presentation of particulate exogenous antigens (phagosomes)_View_Tumor cE05 (Enterocyte 2)	-0.628772	0.546323	0.452729	-0.22159	0.566757	0.125042	0.925659	-0.642424
bioplanet_73_Splicing regulation through Sam68_View_Tumor cE05 (Enterocyte 2)	-0.449141	-0.0354399	-0.329464	-0.447703	-0.52512	0.139562	-0.551252	-0.0765446
bioplanet_503_Signal amplification_View_Tumor cE05 (Enterocyte 2)	-0.4228	-0.508042	-0.201629	-0.263274	-0.543153	0.516637	-0.473643	0.0346867
bioplanet_84_Support of platelet aggregation by Eph kinases and ephrins_View_Tumor cE05 (Enterocyte 2)	-0.587956	-0.285513	0.406504	-0.191369	0.268532	-0.0198366	0.23031	-0.142616
bioplanet_887_Interleukin-1 processing_View_Tumor cE05 (Enterocyte 2)	-0.585371	0.140788	-0.0462465	-0.240777	-1.37072	-1.08751	0.0390995	0.0593943
bioplanet_368_Ascorbate and aldarate metabolism_View_Tumor cE05 (Enterocyte 2)	-0.433246	0.218917	-0.0681495	-0.292811	-1.589	-1.47428	0.162249	0.661166
bioplanet_319_Prion diseases_View_Tumor cE05 (Enterocyte 2)	-0.441695	-0.121076	0.10751	-0.136199	-1.16538	-0.297172	-0.371203	0.103321
bioplanet_206_GATA3-mediated activation of Th2 cytokine expression_View_Tumor cE05 (Enterocyte 2)	-0.52353	-0.140643	-0.34323	-0.478951	1.61284	2.35427	0.669373	0.296782
bioplanet_915_AKT phosphorylation of nuclear targets_View_Tumor cE05 (Enterocyte 2)	-2.14207	-1.039	-0.151822	0.411165	-0.428794	0.102562	-0.137226	-0.0357077
bioplanet_166_eIF2 regulation_View_Tumor cE05 (Enterocyte 2)	-1.40755	-2.93031	-0.183278	0.52104	-0.288105	0.459725	-0.540156	-0.112064
bioplanet_949_Pyrimidine salvage reactions_View_Tumor cE05 (Enterocyte 2)	-1.47957	1.52385	1.82561	0.764683	-0.251924	-0.49651	0.25029	-0.39562
bioplanet_475_Long-term potentiation_View_Tumor cE05 (Enterocyte 2)	-0.453786	-0.102186	-0.247551	-0.458359	1.32543	0.549367	0.547877	0.0275078
bioplanet_1304_S1P/S1P3 pathway_View_Tumor cE05 (Enterocyte 2)	-0.470849	-0.0671883	-0.794416	-0.206602	1.04749	0.531522	0.196121	-0.505007
bioplanet_1387_Presynaptic function of kainate receptors_View_Tumor cE05 (Enterocyte 2)	-0.455448	-0.143649	-0.232769	-0.220952	-0.0536118	-0.103364	0.249854	0.00728131
bioplanet_1642_Recycling pathway of cell adhesion molecule L1_View_Tumor cE05 (Enterocyte 2)	-0.480688	-0.0650037	-0.252129	0.0448555	-0.335591	-0.0262721	-0.760094	-0.378984
bioplanet_690_NF-kappaB activation_View_Tumor cE05 (Enterocyte 2)	-1.50288	-0.222841	0.0509467	0.747091	-0.115559	-0.308459	0.0191165	-0.692982
bioplanet_98_Activation of PKC through G-protein coupled receptors_View_Tumor cE05 (Enterocyte 2)	-1.10423	-0.0992217	-0.0864305	-0.00551861	-0.0900896	-0.187297	0.201746	-0.186273
bioplanet_365_Pentose and glucuronate interconversions_View_Tumor cE05 (Enterocyte 2)	-0.446269	0.137295	-0.211935	-0.221393	-0.58433	-1.41616	0.2078	0.242101
bioplanet_1155_Small interfering RNA (siRNA) biogenesis_View_Tumor cE05 (Enterocyte 2)	-2.33111	-1.12707	-0.22913	0.345356	-0.136766	0.601691	-0.177598	0.231209
bioplanet_1061_Serotonin transporter activity_View_Tumor cE05 (Enterocyte 2)	-0.575585	0.749137	-0.298052	-1.72182	-0.373545	-0.362878	-0.0867006	0.322555
GAVISH_3CA_MALIGNANT_METAPROGRAM_4_CHROMATIN_View_Tumor cE05 (Enterocyte 2)	-2.4128	-0.438243	-0.283414	0.0413169	0.256723	0.30252	0.194884	-0.269141
bioplanet_188_MAP kinase downregulation by phosphorylation of MEK1 by Cdk5/p35_View_Tumor cE05 (Enterocyte 2)	-0.520903	-0.142776	-0.498238	-0.0668335	-1.33949	0.166695	-0.581277	0.00129204
bioplanet_1083_Cation-coupled chloride cotransporters_View_Tumor cE05 (Enterocyte 2)	-2.10377	-0.306511	-0.565683	0.606681	-0.0957996	0.208796	-0.0243776	-0.117515
bioplanet_868_Glucocorticoid and mineralcorticoid metabolism_View_Tumor cE05 (Enterocyte 2)	-0.546118	0.0256235	-0.380225	-0.486692	-0.262025	-0.573746	-0.291575	0.0266981
bioplanet_1329_Rapid glucocorticoid receptor pathway_View_Tumor cE05 (Enterocyte 2)	-0.711262	-0.22955	-0.185535	0.0144041	0.830466	1.02719	0.11758	-0.353223
bioplanet_113_Ck1/Cdk5 regulation by type 1 glutamate receptors_View_Tumor cE05 (Enterocyte 2)	-0.55582	-0.0456183	-0.180527	-0.201197	1.40958	0.865632	0.458207	-0.0473841
bioplanet_404_Beta-alanine metabolism_View_Tumor cE05 (Enterocyte 2)	-0.612387	-0.136231	-0.218598	-0.6283	-1.27861	-0.505534	-0.461539	0.274688
bioplanet_366_Fructose and mannose metabolism_View_Tumor cE05 (Enterocyte 2)	-0.52081	-0.0758794	-0.21062	0.0636127	-1.36078	-1.08357	0.0679105	-1.15762
bioplanet_678_G-protein beta-gamma signalling_View_Tumor cE05 (Enterocyte 2)	-0.544774	-0.0895742	-0.167674	-0.156149	0.510832	0.516749	1.33763	-0.658749
bioplanet_1648_Insulin secretion regulation by glucagon-like peptide-1_View_Tumor cE05 (Enterocyte 2)	-0.538954	-0.440914	-0.186925	-0.269729	0.935138	1.62136	0.232891	0.0577668
bioplanet_839_Nicotinate metabolism_View_Tumor cE05 (Enterocyte 2)	-0.750503	0.391332	-0.385586	0.673359	0.0684124	-0.223476	0.335608	-0.827294
GAVISH_3CA_MALIGNANT_METAPROGRAM_36_IG_View_Tumor cE05 (Enterocyte 2)	-0.991234	0.0172144	-0.306948	-0.457377	0.518233	0.183542	0.457199	-0.695176
bioplanet_461_Collecting duct acid secretion_View_Tumor cE05 (Enterocyte 2)	-0.544755	-0.063906	1.04186	-0.111956	0.443159	-0.206551	1.3763	-0.141377
bioplanet_1637_RSK activation_View_Tumor cE05 (Enterocyte 2)	-0.827927	-0.00662208	-0.607186	-0.317048	0.393895	0.434727	0.104266	-0.273562
bioplanet_1606_Nephrin interactions_View_Tumor cE05 (Enterocyte 2)	-0.684642	-0.209772	-0.298028	0.0946615	0.792265	1.13165	0.224542	-0.542333
bioplanet_4_Cell to cell adhesion signaling_View_Tumor cE05 (Enterocyte 2)	-0.71795	-0.435746	-0.347252	-0.220477	0.589973	0.0740994	-0.60137	-0.158017
bioplanet_597_Glucagon signaling in metabolic regulation_View_Tumor cE05 (Enterocyte 2)	-0.573165	-0.217034	-0.152721	-0.348982	0.494129	1.006	-0.275944	0.159332
bioplanet_402_Alpha-linolenic acid metabolism_View_Tumor cE05 (Enterocyte 2)	-0.729671	-0.118964	0.0634341	-2.22276	-0.760582	-0.0268364	-0.0276596	0.732138
bioplanet_1529_Endosomal/vacuolar pathway_View_Tumor cE06 (Immature Goblet)	-0.0162543	-0.303235	0.111588	0.589551	-0.0271781	2.12736	-0.173312	-0.427277
bioplanet_1105_Chemiosmotic coupling formation of ATP_View_Tumor cE06 (Immature Goblet)	0.663641	-0.2698	-0.0936458	2.935	-0.381582	-0.0482027	0.038428	-0.124998
GAVISH_3CA_MALIGNANT_METAPROGRAM_14_EMT_3_View_Tumor cE06 (Immature Goblet)	-0.40075	0.441248	1.07053	3.16497	1.32384	-0.886894	-0.427513	0.504926
bioplanet_333_Salmonella infection_View_Tumor cE06 (Immature Goblet)	0.063789	-0.226	0.292706	4.11427	0.262711	-0.61159	-0.724796	-0.191471
GAVISH_3CA_METAPROGRAM_EPITHELIAL_EPI4_View_Tumor cE06 (Immature Goblet)	-0.207569	-0.361298	-0.0246008	3.02879	0.59944	2.12553	0.373812	0.516259
GAVISH_3CA_METAPROGRAM_EPITHELIAL_COLON_RELATED_View_Tumor cE06 (Immature Goblet)	0.066125	-0.447969	-1.21504	-0.941409	-0.495798	1.3229	-0.0272074	-0.474733
GAVISH_3CA_METAPROGRAM_B_CELLS_METABOLISM_MYC_View_Tumor cE06 (Immature Goblet)	-0.248318	0.03384	0.0637379	3.05413	-1.07931	-3.20305	0.304665	4.45573
GAVISH_3CA_METAPROGRAM_B_CELLS_RESPIRATION_View_Tumor cE06 (Immature Goblet)	0.0835865	-0.056682	-0.464141	3.5393	-0.783981	-0.0654962	0.156249	0.862848
GAVISH_3CA_METAPROGRAM_CD8_T_CELLS_UNASSIGNED_2_View_Tumor cE06 (Immature Goblet)	0.118564	0.0411196	1.61031	2.9927	0.0915811	-1.87375	-0.522189	1.188
GAVISH_3CA_METAPROGRAM_EPITHELIAL_PDAC_RELATED_2_View_Tumor cE06 (Immature Goblet)	-0.178057	0.711134	2.84602	1.23708	1.35036	-0.65274	-0.0103971	0.342337
GAVISH_3CA_MALIGNANT_METAPROGRAM_10_PROTEIN_MATURATION_View_Tumor cE06 (Immature Goblet)	-0.0909892	-0.335817	0.0297367	1.92646	0.41156	1.93098	0.21594	0.212218
GAVISH_3CA_MALIGNANT_METAPROGRAM_9_UNFOLDED_PROTEIN_RESPONSE_View_Tumor cE06 (Immature Goblet)	-0.247696	-0.203497	0.0217886	1.80374	0.347924	-0.0937587	0.455274	1.09252
GAVISH_3CA_METAPROGRAM_EPITHELIAL_STRESS_View_Tumor cE06 (Immature Goblet)	0.788755	-0.286929	-0.337963	0.949793	1.355	2.02458	-0.238118	-0.180729
bioplanet_801_Respiratory electron transport, ATP biosynthesis by chemiosmotic coupling, and heat production by uncoupling proteins_View_Tumor cE06 (Immature Goblet)	1.29129	-0.278538	-0.289166	2.74964	-0.802887	-0.0501838	0.0290984	-0.34625
GAVISH_3CA_MALIGNANT_METAPROGRAM_21_RESPIRATION_View_Tumor cE06 (Immature Goblet)	0.0774712	-0.174801	-1.24499	2.83072	-0.419486	0.353901	0.249059	0.17208
GAVISH_3CA_METAPROGRAM_B_CELLS_PLASMA_View_Tumor cE06 (Immature Goblet)	-0.0327561	-0.120156	-0.238845	1.4306	0.302918	0.438698	0.271043	0.253278
bioplanet_8_PI3K subunit p85 role in regulation of actin organization and cell migration_View_Tumor cE06 (Immature Goblet)	-0.351354	-0.223321	-0.0340483	3.17959	-0.0624604	-0.371339	-0.833776	-0.18305
GAVISH_3CA_MALIGNANT_METAPROGRAM_17_INTERFERON_MHC_II_1_View_Tumor cE06 (Immature Goblet)	-0.430926	6.28092	4.75861	-0.525381	-0.843674	2.53651	-0.645269	-1.36622
GAVISH_3CA_METAPROGRAM_CD4_T_CELLS_UNASSIGNED_View_Tumor cE06 (Immature Goblet)	-0.05482	-0.135639	1.24971	2.56902	0.0459636	-0.595786	-0.431265	1.0832
bioplanet_41_Basic mechanisms of SUMOylation_View_Tumor cE06 (Immature Goblet)	-0.432093	-0.272858	-0.398743	2.28423	-0.80016	0.616154	-0.431262	0.291454
GAVISH_3CA_MALIGNANT_METAPROGRAM_5_STRESS_View_Tumor cE06 (Immature Goblet)	0.461381	-0.287337	-0.52041	0.824423	1.36074	1.63273	-0.497863	-0.184556
GAVISH_3CA_METAPROGRAM_MACROPHAGES_STRESS_HSP_View_Tumor cE06 (Immature Goblet)	0.791557	-0.384808	-0.608942	1.65609	1.7299	1.58407	-0.602615	0.230361
GAVISH_3CA_MALIGNANT_METAPROGRAM_3_CELL_CYLCE_HMG_RICH_View_Tumor cE06 (Immature Goblet)	0.166611	-0.0985133	-0.39502	2.45677	-0.755356	-0.730177	0.325668	2.98015
GAVISH_3CA_METAPROGRAM_MACROPHAGES_UNFOLDED_PROTEIN_RESPONSE_View_Tumor cE06 (Immature Goblet)	-0.37875	-0.139144	0.808609	1.63545	0.713431	-0.393347	0.5913	1.79452
bioplanet_1276_Proteasome complex_View_Tumor cE06 (Immature Goblet)	-0.118636	-0.258352	0.673351	2.6865	-1.79189	-2.92095	-0.135376	1.84875
GAVISH_3CA_METAPROGRAM_CD8_T_CELLS_GLYCOLYSIS_MYC_View_Tumor cE06 (Immature Goblet)	0.0590147	-0.177825	-0.360573	2.141	-0.956639	-1.89386	0.739354	4.00958
bioplanet_1537_Folding of actin by CCT/TriC_View_Tumor cE06 (Immature Goblet)	-0.168946	-0.280995	-1.23914	1.71351	-0.754133	-0.427652	0.392286	2.46958
GAVISH_3CA_MALIGNANT_METAPROGRAM_8_PROTEASOMAL_DEGRADATION_View_Tumor cE06 (Immature Goblet)	-1.20287	-0.25693	0.774061	2.36448	-1.51397	-2.69346	-0.576588	1.72172
GAVISH_3CA_METAPROGRAM_EPITHELIAL_EPI_2_View_Tumor cE06 (Immature Goblet)	-0.182074	0.666574	1.23035	1.52652	1.71671	0.355186	-0.0715196	0.204446
bioplanet_250_Spliceosomal assembly_View_Tumor cE06 (Immature Goblet)	-0.861174	-0.0382369	-2.09997	2.11575	0.00571849	-0.280616	0.268585	2.25993
bioplanet_45_Y branching of actin filaments_View_Tumor cE06 (Immature Goblet)	0.210141	-0.235076	-0.12389	2.38255	-0.171651	-0.215805	-0.909483	-0.236233
bioplanet_1059_Electron transport chain_View_Tumor cE06 (Immature Goblet)	1.4362	-0.252206	-0.255409	1.91963	-0.858827	-0.0692715	0.00421936	-0.542292
bioplanet_262_Protein export_View_Tumor cE06 (Immature Goblet)	-0.532435	-0.249182	-0.141761	1.59588	0.0913172	-0.146875	0.949586	0.955557
bioplanet_424_Electron transport reaction in mitochondria_View_Tumor cE06 (Immature Goblet)	0.700163	-0.232116	0.478549	0.547293	-0.930664	-1.34485	-0.233042	-0.218513
GAVISH_3CA_METAPROGRAM_CD4_T_CELLS_GLYCOLYSIS_MYC_View_Tumor cE06 (Immature Goblet)	0.0827862	-0.223647	-0.754161	1.57677	-0.955049	-1.7451	-0.0029459	3.88565
GAVISH_3CA_METAPROGRAM_FIBROBLASTS_STRESS_View_Tumor cE06 (Immature Goblet)	0.538129	-0.265844	-0.461567	0.323469	1.47944	1.93802	-0.555793	-0.193773
GAVISH_3CA_MALIGNANT_METAPROGRAM_30_PDAC_CLASSICAL_View_Tumor cE06 (Immature Goblet)	-0.231087	-0.0172225	1.90288	0.4907	0.489601	0.427287	-0.18638	-0.953487
bioplanet_1102_Tricarboxylic acid (TCA) cycle and respiratory electron transport_View_Tumor cE06 (Immature Goblet)	1.04792	-0.249308	-0.216305	1.81062	-0.801932	-0.270896	-0.0409726	-0.145895
bioplanet_1324_Arf6 vesicle-mediated transport_View_Tumor cE06 (Immature Goblet)	-3.49026	-0.271542	-0.557124	1.89052	1.0452	-0.183286	-0.12387	-0.187435
GAVISH_3CA_METAPROGRAM_ENDOTHELIAL_STRESS_View_Tumor cE06 (Immature Goblet)	0.565545	-0.282818	-0.529288	0.198576	1.67282	1.71999	-0.371206	-0.182519
bioplanet_1764_Arachidonate epoxygenase/epoxide hydrolase pathway_View_Tumor cE06 (Immature Goblet)	1.58738	-1.50564	-0.373872	1.03106	-0.295821	-0.15345	-0.339001	-0.597631
bioplanet_1481_Endothelial NOS activation_View_Tumor cE06 (Immature Goblet)	2.78116	-0.247189	-0.0126958	1.46746	0.284191	-0.508905	0.947961	0.275077
bioplanet_167_Eukaryotic protein translation_View_Tumor cE06 (Immature Goblet)	1.07168	-0.455271	-1.16707	1.85752	-1.09331	-0.225808	-0.0669977	0.589981
bioplanet_1170_SLBP-dependent processing of replication-dependent histone pre-mRNAs_View_Tumor cE06 (Immature Goblet)	-0.610923	-0.121623	-1.22934	1.15321	-0.898048	-0.0945852	0.169766	2.11974
GAVISH_3CA_MALIGNANT_METAPROGRAM_40_PDAC_RELATED_View_Tumor cE06 (Immature Goblet)	-0.253828	3.08918	2.22707	0.301817	1.96362	-0.360542	-0.0138838	0.342751
GAVISH_3CA_METAPROGRAM_FIBROBLASTS_INTERFERON_View_Tumor cE06 (Immature Goblet)	-0.564121	1.22281	3.87626	-1.19974	-1.15917	0.0670355	-0.461779	-1.16197
GAVISH_3CA_METAPROGRAM_MACROPHAGES_MYC_MITOCHONDRIA_View_Tumor cE06 (Immature Goblet)	0.298694	-0.242645	-1.23405	0.839021	-1.16176	-0.712723	0.616352	3.79254
bioplanet_879_Proteasome degradation_View_Tumor cE06 (Immature Goblet)	-0.0187065	-0.224947	1.53931	1.53286	-1.82791	-0.110591	-0.101983	0.131251
bioplanet_1066_COPI-mediated vesicle transport_View_Tumor cE06 (Immature Goblet)	0.00665704	-0.243779	-0.287633	0.831868	-0.597039	0.138622	0.644822	0.568798
GAVISH_3CA_METAPROGRAM_B_CELLS_HSP_STRESS_View_Tumor cE06 (Immature Goblet)	0.445825	-0.360469	-0.428271	1.21339	0.464222	0.288484	-0.760703	0.193468
bioplanet_243_Internal ribosome entry pathway_View_Tumor cE06 (Immature Goblet)	-0.352324	-0.299774	0.129453	0.795139	-0.283559	-0.246979	0.130117	1.03951
GAVISH_3CA_MALIGNANT_METAPROGRAM_20_MYC_View_Tumor cE06 (Immature Goblet)	-0.019104	-0.238085	-1.07866	0.714669	-1.31603	-1.16137	0.193836	4.61037
bioplanet_29_TSP1-induced apoptosis in microvascular endothelial cell_View_Tumor cE06 (Immature Goblet)	1.29618	-0.394771	-0.232077	-0.488579	0.788768	0.816486	-0.42386	-0.0141897
GAVISH_3CA_METAPROGRAM_CD8_T_CELLS_HEAT_SHOCK_View_Tumor cE06 (Immature Goblet)	-0.357462	-0.307958	-0.393919	1.23742	0.529767	-0.107147	-0.769876	0.44481
[truncated: 354 more rows]

## Sheet: Factor2_Top30
Top30_positive	Weights in Factor2
bioplanet_211_Eosinophils in the chemokine network of allergy_View_Tumor cE06 (Immature Goblet)	6.90244
bioplanet_321_Bystander B cell activation_View_Tumor cE06 (Immature Goblet)	6.36753
GAVISH_3CA_MALIGNANT_METAPROGRAM_17_INTERFERON_MHC_II_1_View_Tumor cE06 (Immature Goblet)	6.28092
bioplanet_322_B lymphocyte cell surface molecules_View_Tumor cE06 (Immature Goblet)	5.31548
bioplanet_300_Asthma_View_Tumor cE06 (Immature Goblet)	4.88781
GAVISH_3CA_MALIGNANT_METAPROGRAM_17_INTERFERON_MHC_II_1_View_Tumor cE02 (StemTA-likeImmature Goblet)	4.8569
bioplanet_321_Bystander B cell activation_View_Tumor cE02 (StemTA-likeImmature Goblet)	4.77176
bioplanet_211_Eosinophils in the chemokine network of allergy_View_Tumor cE02 (StemTA-likeImmature Goblet)	4.74621
GAVISH_3CA_METAPROGRAM_EPITHELIAL_INTERFERON_MHC_View_Tumor cE06 (Immature Goblet)	4.72389
bioplanet_211_Eosinophils in the chemokine network of allergy_View_Tumor cE03 (StemTA-like prolif)	4.45127
bioplanet_321_Bystander B cell activation_View_Tumor cE03 (StemTA-like prolif)	4.44055
GAVISH_3CA_METAPROGRAM_ENDOTHELIAL_HEV_1_View_Tumor cE06 (Immature Goblet)	4.3515
bioplanet_50_Lck and Fyn tyrosine kinases in initiation of T cell receptor activation_View_Tumor cE06 (Immature Goblet)	4.29406
bioplanet_564_PD-1 signaling_View_Tumor cE06 (Immature Goblet)	4.07222
bioplanet_303_Allograft rejection_View_Tumor cE02 (StemTA-likeImmature Goblet)	4.01396
GAVISH_3CA_METAPROGRAM_EPITHELIAL_PDAC_RELATED_1_View_Tumor cE06 (Immature Goblet)	4.00468
GAVISH_3CA_MALIGNANT_METAPROGRAM_17_INTERFERON_MHC_II_1_View_Tumor cE03 (StemTA-like prolif)	3.96937
bioplanet_303_Allograft rejection_View_Tumor cE05 (Enterocyte 2)	3.80844
bioplanet_322_B lymphocyte cell surface molecules_View_Tumor cE02 (StemTA-likeImmature Goblet)	3.75374
bioplanet_303_Allograft rejection_View_Tumor cE03 (StemTA-like prolif)	3.75325
bioplanet_303_Allograft rejection_View_Tumor cE06 (Immature Goblet)	3.72545
bioplanet_304_Graft-versus-host disease_View_Tumor cE02 (StemTA-likeImmature Goblet)	3.65622
GAVISH_3CA_METAPROGRAM_EPITHELIAL_ALVEOLAR_View_Tumor cE06 (Immature Goblet)	3.59833
bioplanet_211_Eosinophils in the chemokine network of allergy_View_Tumor cE01 (StemTA-like)	3.58839
bioplanet_321_Bystander B cell activation_View_Tumor cE01 (StemTA-like)	3.58819
bioplanet_321_Bystander B cell activation_View_Tumor cE05 (Enterocyte 2)	3.50288
GAVISH_3CA_METAPROGRAM_B_CELLS_MHC_II_View_Tumor cE06 (Immature Goblet)	3.49874
bioplanet_304_Graft-versus-host disease_View_Tumor cE05 (Enterocyte 2)	3.49102
bioplanet_304_Graft-versus-host disease_View_Tumor cE03 (StemTA-like prolif)	3.42591
bioplanet_322_B lymphocyte cell surface molecules_View_Tumor cE03 (StemTA-like prolif)	3.4187
Top30_negative	Weights in Factor2
bioplanet_1537_Folding of actin by CCT/TriC_View_Tumor cE01 (StemTA-like)	-4.17627
bioplanet_1537_Folding of actin by CCT/TriC_View_Tumor cE03 (StemTA-like prolif)	-3.84107
GAVISH_3CA_METAPROGRAM_CD8_T_CELLS_HEAT_SHOCK_View_Tumor cE05 (Enterocyte 2)	-3.30595
bioplanet_1537_Folding of actin by CCT/TriC_View_Tumor cE02 (StemTA-likeImmature Goblet)	-3.28512
GAVISH_3CA_METAPROGRAM_MACROPHAGES_STRESS_HSP_View_Tumor cE05 (Enterocyte 2)	-3.24334
GAVISH_3CA_METAPROGRAM_B_CELLS_METABOLISM_MYC_View_Tumor cE01 (StemTA-like)	-3.23131
bioplanet_1105_Chemiosmotic coupling formation of ATP_View_Tumor cE01 (StemTA-like)	-3.10126
bioplanet_166_eIF2 regulation_View_Tumor cE05 (Enterocyte 2)	-2.93031
GAVISH_3CA_METAPROGRAM_B_CELLS_RESPIRATION_View_Tumor cE01 (StemTA-like)	-2.83569
GAVISH_3CA_METAPROGRAM_B_CELLS_HSP_STRESS_View_Tumor cE05 (Enterocyte 2)	-2.79488
bioplanet_167_Eukaryotic protein translation_View_Tumor cE01 (StemTA-like)	-2.7126
bioplanet_333_Salmonella infection_View_Tumor cE01 (StemTA-like)	-2.70436
bioplanet_41_Basic mechanisms of SUMOylation_View_Tumor cE02 (StemTA-likeImmature Goblet)	-2.68345
bioplanet_1509_Cooperation of prefoldin and TriC/CCT in actin and tubulin folding_View_Tumor cE02 (StemTA-likeImmature Goblet)	-2.67771
bioplanet_333_Salmonella infection_View_Tumor cE02 (StemTA-likeImmature Goblet)	-2.65708
bioplanet_41_Basic mechanisms of SUMOylation_View_Tumor cE05 (Enterocyte 2)	-2.64451
GAVISH_3CA_METAPROGRAM_CD4_T_CELLS_STRESS_HSP_View_Tumor cE05 (Enterocyte 2)	-2.61535
bioplanet_250_Spliceosomal assembly_View_Tumor cE01 (StemTA-like)	-2.57226
bioplanet_1276_Proteasome complex_View_Tumor cE01 (StemTA-like)	-2.55446
GAVISH_3CA_METAPROGRAM_CD8_T_CELLS_MEMORY_NAIVE_1_View_Tumor cE05 (Enterocyte 2)	-2.53791
GAVISH_3CA_MALIGNANT_METAPROGRAM_11_TRANSLATION_INITIATION_View_Tumor cE02 (StemTA-likeImmature Goblet)	-2.53325
bioplanet_41_Basic mechanisms of SUMOylation_View_Tumor cE03 (StemTA-like prolif)	-2.47112
GAVISH_3CA_METAPROGRAM_CD4_T_CELLS_GLYCOLYSIS_MYC_View_Tumor cE01 (StemTA-like)	-2.45523
bioplanet_29_TSP1-induced apoptosis in microvascular endothelial cell_View_Tumor cE05 (Enterocyte 2)	-2.42601
bioplanet_1509_Cooperation of prefoldin and TriC/CCT in actin and tubulin folding_View_Tumor cE03 (StemTA-like prolif)	-2.42241
bioplanet_1481_Endothelial NOS activation_View_Tumor cE05 (Enterocyte 2)	-2.41945
GAVISH_3CA_MALIGNANT_METAPROGRAM_8_PROTEASOMAL_DEGRADATION_View_Tumor cE01 (StemTA-like)	-2.41886
bioplanet_1509_Cooperation of prefoldin and TriC/CCT in actin and tubulin folding_View_Tumor cE01 (StemTA-like)	-2.40474
bioplanet_333_Salmonella infection_View_Tumor cE03 (StemTA-like prolif)	-2.38346
bioplanet_1614_Activation of the AP-1 family of transcription factors_View_Tumor cE05 (Enterocyte 2)	-2.3796

## Sheet: Factor3_Top30
Top30_positive	Weights in Factor3
GAVISH_3CA_MALIGNANT_METAPROGRAM_17_INTERFERON_MHC_II_1_View_Tumor cE02 (StemTA-likeImmature Goblet)	6.01338
GAVISH_3CA_MALIGNANT_METAPROGRAM_17_INTERFERON_MHC_II_1_View_Tumor cE03 (StemTA-like prolif)	5.5246
GAVISH_3CA_MALIGNANT_METAPROGRAM_17_INTERFERON_MHC_II_1_View_Tumor cE01 (StemTA-like)	5.21511
GAVISH_3CA_MALIGNANT_METAPROGRAM_17_INTERFERON_MHC_II_1_View_Tumor cE05 (Enterocyte 2)	5.18214
bioplanet_211_Eosinophils in the chemokine network of allergy_View_Tumor cE05 (Enterocyte 2)	4.76818
GAVISH_3CA_MALIGNANT_METAPROGRAM_17_INTERFERON_MHC_II_1_View_Tumor cE06 (Immature Goblet)	4.75861
bioplanet_321_Bystander B cell activation_View_Tumor cE05 (Enterocyte 2)	4.69751
GAVISH_3CA_METAPROGRAM_FIBROBLASTS_INTERFERON_View_Tumor cE02 (StemTA-likeImmature Goblet)	4.12094
GAVISH_3CA_METAPROGRAM_B_CELLS_INTERFERON_View_Tumor cE02 (StemTA-likeImmature Goblet)	4.0115
bioplanet_211_Eosinophils in the chemokine network of allergy_View_Tumor cE02 (StemTA-likeImmature Goblet)	4.00571
bioplanet_321_Bystander B cell activation_View_Tumor cE02 (StemTA-likeImmature Goblet)	3.96369
GAVISH_3CA_METAPROGRAM_ENDOTHELIAL_INTERFERON_View_Tumor cE02 (StemTA-likeImmature Goblet)	3.88997
GAVISH_3CA_METAPROGRAM_FIBROBLASTS_INTERFERON_View_Tumor cE06 (Immature Goblet)	3.87626
GAVISH_3CA_METAPROGRAM_MACROPHAGES_INTERFERON_View_Tumor cE02 (StemTA-likeImmature Goblet)	3.81679
bioplanet_322_B lymphocyte cell surface molecules_View_Tumor cE05 (Enterocyte 2)	3.72626
GAVISH_3CA_METAPROGRAM_CD8_T_CELLS_INTERFERON_View_Tumor cE02 (StemTA-likeImmature Goblet)	3.65783
bioplanet_321_Bystander B cell activation_View_Tumor cE03 (StemTA-like prolif)	3.63103
bioplanet_211_Eosinophils in the chemokine network of allergy_View_Tumor cE03 (StemTA-like prolif)	3.59308
GAVISH_3CA_METAPROGRAM_B_CELLS_INTERFERON_View_Tumor cE06 (Immature Goblet)	3.56658
bioplanet_303_Allograft rejection_View_Tumor cE05 (Enterocyte 2)	3.55321
GAVISH_3CA_METAPROGRAM_ENDOTHELIAL_INTERFERON_View_Tumor cE06 (Immature Goblet)	3.48775
GAVISH_3CA_METAPROGRAM_CD8_T_CELLS_INTERFERON_View_Tumor cE06 (Immature Goblet)	3.43174
bioplanet_50_Lck and Fyn tyrosine kinases in initiation of T cell receptor activation_View_Tumor cE05 (Enterocyte 2)	3.42668
GAVISH_3CA_METAPROGRAM_MACROPHAGES_INTERFERON_View_Tumor cE06 (Immature Goblet)	3.37495
GAVISH_3CA_METAPROGRAM_FIBROBLASTS_INTERFERON_View_Tumor cE03 (StemTA-like prolif)	3.3496
GAVISH_3CA_METAPROGRAM_FIBROBLASTS_INTERFERON_View_Tumor cE05 (Enterocyte 2)	3.34783
bioplanet_211_Eosinophils in the chemokine network of allergy_View_Tumor cE06 (Immature Goblet)	3.33897
bioplanet_321_Bystander B cell activation_View_Tumor cE06 (Immature Goblet)	3.28665
bioplanet_304_Graft-versus-host disease_View_Tumor cE05 (Enterocyte 2)	3.22296
GAVISH_3CA_METAPROGRAM_CD4_T_CELLS_INTERFERON_View_Tumor cE02 (StemTA-likeImmature Goblet)	3.13982
Top30_negative	Weights in Factor3
bioplanet_1404_Cap-dependent translation initiation_View_Tumor cE05 (Enterocyte 2)	-3.25123
bioplanet_1157_Activation of mRNA upon binding of the cap-binding complex and eIFs, and subsequent binding to 43S_View_Tumor cE05 (Enterocyte 2)	-3.23549
bioplanet_1755_Cytoplasmic ribosomal proteins_View_Tumor cE05 (Enterocyte 2)	-3.07191
bioplanet_826_Creatine metabolism_View_Tumor cE05 (Enterocyte 2)	-2.99105
bioplanet_1088_SLC26 family multifunctional anion exchangers_View_Tumor cE05 (Enterocyte 2)	-2.94041
bioplanet_1036_Influenza viral RNA transcription and replication_View_Tumor cE05 (Enterocyte 2)	-2.86714
bioplanet_1471_Translation_View_Tumor cE05 (Enterocyte 2)	-2.83305
bioplanet_167_Eukaryotic protein translation_View_Tumor cE05 (Enterocyte 2)	-2.82036
bioplanet_1404_Cap-dependent translation initiation_View_Tumor cE06 (Immature Goblet)	-2.70739
bioplanet_1157_Activation of mRNA upon binding of the cap-binding complex and eIFs, and subsequent binding to 43S_View_Tumor cE06 (Immature Goblet)	-2.68694
bioplanet_1755_Cytoplasmic ribosomal proteins_View_Tumor cE06 (Immature Goblet)	-2.65647
bioplanet_985_Influenza infection_View_Tumor cE05 (Enterocyte 2)	-2.63431
bioplanet_1403_Mitotic metaphase/anaphase transition_View_Tumor cE02 (StemTA-likeImmature Goblet)	-2.60257
bioplanet_243_Internal ribosome entry pathway_View_Tumor cE05 (Enterocyte 2)	-2.45489
bioplanet_1036_Influenza viral RNA transcription and replication_View_Tumor cE06 (Immature Goblet)	-2.37927
bioplanet_1021_Activation of DNA fragmentation factor_View_Tumor cE01 (StemTA-like)	-2.32579
bioplanet_52_Chromatin remodeling by hSWI/SNF ATP-dependent complexes_View_Tumor cE01 (StemTA-like)	-2.25727
bioplanet_1471_Translation_View_Tumor cE06 (Immature Goblet)	-2.20601
bioplanet_714_Downregulation of ERBB2-ERBB3 signaling_View_Tumor cE02 (StemTA-likeImmature Goblet)	-2.19158
bioplanet_1100_Zinc influx into cells by the SLC39 gene family_View_Tumor cE06 (Immature Goblet)	-2.18984
bioplanet_985_Influenza infection_View_Tumor cE06 (Immature Goblet)	-2.16892
bioplanet_992_Adherens junction actin cytoskeletal organization_View_Tumor cE03 (StemTA-like prolif)	-2.16504
bioplanet_1194_Integration of provirus_View_Tumor cE05 (Enterocyte 2)	-2.16261
bioplanet_915_AKT phosphorylation of nuclear targets_View_Tumor cE01 (StemTA-like)	-2.13339
bioplanet_1606_Nephrin interactions_View_Tumor cE03 (StemTA-like prolif)	-2.119
bioplanet_647_NODAL signaling regulation_View_Tumor cE01 (StemTA-like)	-2.1114
bioplanet_821_Iron metabolism in placenta_View_Tumor cE05 (Enterocyte 2)	-2.10931
bioplanet_250_Spliceosomal assembly_View_Tumor cE06 (Immature Goblet)	-2.09997
bioplanet_1698_Translation factors_View_Tumor cE05 (Enterocyte 2)	-2.07263
bioplanet_1088_SLC26 family multifunctional anion exchangers_View_Tumor cE01 (StemTA-like)	-2.0704

## Sheet: Factor6_Top30
Top30_positive	Weights in Factor6
bioplanet_303_Allograft rejection_View_Tumor cE02 (StemTA-likeImmature Goblet)	4.99479
bioplanet_1605_Nef-mediated downregulation of MHC class I complex cell surface expression_View_Tumor cE02 (StemTA-likeImmature Goblet)	4.63475
bioplanet_298_Type 1 diabetes mellitus_View_Tumor cE02 (StemTA-likeImmature Goblet)	4.58472
bioplanet_304_Graft-versus-host disease_View_Tumor cE02 (StemTA-likeImmature Goblet)	4.52313
bioplanet_1529_Endosomal/vacuolar pathway_View_Tumor cE01 (StemTA-like)	4.38197
bioplanet_324_CTL mediated immune response against target cells_View_Tumor cE02 (StemTA-likeImmature Goblet)	4.24803
bioplanet_303_Allograft rejection_View_Tumor cE03 (StemTA-like prolif)	4.09076
bioplanet_1529_Endosomal/vacuolar pathway_View_Tumor cE02 (StemTA-likeImmature Goblet)	4.02727
bioplanet_303_Allograft rejection_View_Tumor cE06 (Immature Goblet)	3.94735
bioplanet_1537_Folding of actin by CCT/TriC_View_Tumor cE01 (StemTA-like)	3.82115
bioplanet_324_CTL mediated immune response against target cells_View_Tumor cE06 (Immature Goblet)	3.8027
bioplanet_1605_Nef-mediated downregulation of MHC class I complex cell surface expression_View_Tumor cE06 (Immature Goblet)	3.74547
bioplanet_304_Graft-versus-host disease_View_Tumor cE03 (StemTA-like prolif)	3.69603
bioplanet_301_Autoimmune thyroid disease_View_Tumor cE02 (StemTA-likeImmature Goblet)	3.62184
bioplanet_298_Type 1 diabetes mellitus_View_Tumor cE03 (StemTA-like prolif)	3.6207
bioplanet_304_Graft-versus-host disease_View_Tumor cE06 (Immature Goblet)	3.61622
bioplanet_298_Type 1 diabetes mellitus_View_Tumor cE06 (Immature Goblet)	3.42188
bioplanet_1529_Endosomal/vacuolar pathway_View_Tumor cE03 (StemTA-like prolif)	3.34145
GAVISH_3CA_METAPROGRAM_EPITHELIAL_INTERFERON_MHC_View_Tumor cE02 (StemTA-likeImmature Goblet)	3.26727
GAVISH_3CA_MALIGNANT_METAPROGRAM_17_INTERFERON_MHC_II_1_View_Tumor cE02 (StemTA-likeImmature Goblet)	3.25694
bioplanet_1605_Nef-mediated downregulation of MHC class I complex cell surface expression_View_Tumor cE03 (StemTA-like prolif)	3.13389
bioplanet_301_Autoimmune thyroid disease_View_Tumor cE06 (Immature Goblet)	3.07995
bioplanet_41_Basic mechanisms of SUMOylation_View_Tumor cE03 (StemTA-like prolif)	2.98082
bioplanet_301_Autoimmune thyroid disease_View_Tumor cE03 (StemTA-like prolif)	2.97598
bioplanet_330_Ras-independent pathway in NK cell-mediated cytotoxicity_View_Tumor cE05 (Enterocyte 2)	2.95452
bioplanet_303_Allograft rejection_View_Tumor cE01 (StemTA-like)	2.82497
GAVISH_3CA_MALIGNANT_METAPROGRAM_10_PROTEIN_MATURATION_View_Tumor cE02 (StemTA-likeImmature Goblet)	2.73959
HALLMARK_PROTEIN_SECRETION_View_Tumor cE05 (Enterocyte 2)	2.72183
GAVISH_3CA_METAPROGRAM_EPITHELIAL_INTERFERON_MHC_View_Tumor cE03 (StemTA-like prolif)	2.69093
GAVISH_3CA_MALIGNANT_METAPROGRAM_17_INTERFERON_MHC_II_1_View_Tumor cE03 (StemTA-like prolif)	2.67006
Top30_negative	Weights in Factor6
GAVISH_3CA_MALIGNANT_METAPROGRAM_METAPROGRAM_6_HYPOXIA_View_Tumor cE02 (StemTA-likeImmature Goblet)	-4.21767
bioplanet_955_Glycolysis_View_Tumor cE06 (Immature Goblet)	-3.68866
GAVISH_3CA_METAPROGRAM_EPITHELIAL_ALVEOLAR_View_Tumor cE05 (Enterocyte 2)	-3.68809
bioplanet_50_Lck and Fyn tyrosine kinases in initiation of T cell receptor activation_View_Tumor cE05 (Enterocyte 2)	-3.30209
GAVISH_3CA_METAPROGRAM_B_CELLS_METABOLISM_MYC_View_Tumor cE06 (Immature Goblet)	-3.20305
bioplanet_322_B lymphocyte cell surface molecules_View_Tumor cE05 (Enterocyte 2)	-3.12609
GAVISH_3CA_MALIGNANT_METAPROGRAM_METAPROGRAM_6_HYPOXIA_View_Tumor cE03 (StemTA-like prolif)	-3.03848
GAVISH_3CA_MALIGNANT_METAPROGRAM_METAPROGRAM_6_HYPOXIA_View_Tumor cE01 (StemTA-like)	-3.01906
bioplanet_955_Glycolysis_View_Tumor cE02 (StemTA-likeImmature Goblet)	-2.97812
bioplanet_1276_Proteasome complex_View_Tumor cE06 (Immature Goblet)	-2.92095
bioplanet_874_Degradation of cysteine and homocysteine_View_Tumor cE03 (StemTA-like prolif)	-2.81981
GAVISH_3CA_MALIGNANT_METAPROGRAM_8_PROTEASOMAL_DEGRADATION_View_Tumor cE06 (Immature Goblet)	-2.69346
bioplanet_1743_Mitochondrial fatty acid beta-oxidation_View_Tumor cE05 (Enterocyte 2)	-2.66235
bioplanet_874_Degradation of cysteine and homocysteine_View_Tumor cE01 (StemTA-like)	-2.64924
GAVISH_3CA_METAPROGRAM_B_CELLS_CELL_CYCLE_View_Tumor cE06 (Immature Goblet)	-2.63167
bioplanet_954_Gluconeogenesis_View_Tumor cE06 (Immature Goblet)	-2.62745
GAVISH_3CA_MALIGNANT_METAPROGRAM_METAPROGRAM_6_HYPOXIA_View_Tumor cE06 (Immature Goblet)	-2.60107
bioplanet_256_SREBP control of lipid biosynthesis_View_Tumor cE01 (StemTA-like)	-2.59132
GAVISH_3CA_METAPROGRAM_FIBROBLASTS_MHC_II_CYTOKINE_View_Tumor cE05 (Enterocyte 2)	-2.58515
bioplanet_1482_Mitochondrial beta-oxidation of saturated fatty acids_View_Tumor cE01 (StemTA-like)	-2.57387
bioplanet_321_Bystander B cell activation_View_Tumor cE05 (Enterocyte 2)	-2.53585
bioplanet_211_Eosinophils in the chemokine network of allergy_View_Tumor cE05 (Enterocyte 2)	-2.52416
bioplanet_464_Antigen processing and presentation_View_Tumor cE05 (Enterocyte 2)	-2.51949
bioplanet_1482_Mitochondrial beta-oxidation of saturated fatty acids_View_Tumor cE03 (StemTA-like prolif)	-2.51054
bioplanet_332_Alternative complement pathway_View_Tumor cE02 (StemTA-likeImmature Goblet)	-2.45884
GAVISH_3CA_METAPROGRAM_MACROPHAGES_MES_GLYCOLYSIS_View_Tumor cE01 (StemTA-like)	-2.34799
GAVISH_3CA_METAPROGRAM_MACROPHAGES_MES_GLYCOLYSIS_View_Tumor cE02 (StemTA-likeImmature Goblet)	-2.34245
bioplanet_846_Aflatoxin B1 metabolism_View_Tumor cE03 (StemTA-like prolif)	-2.33923
bioplanet_829_Pyruvate metabolism and citric acid (TCA) cycle_View_Tumor cE05 (Enterocyte 2)	-2.32157
bioplanet_1408_Licensing factor removal from origins_View_Tumor cE06 (Immature Goblet)	-2.31962
